# Supplementary material for: Treadmill locomotion in the American alligator (Alligator mississippiensis) produces dynamic changes in intracranial cerebrospinal fluid pressure
Source: Sci Rep. 2022 Jul 12;12:11826. doi: 10.1038/s41598-022-15918-9 (PMC9276781; doi:10.1038/s41598-022-15918-9)
Supplement: Supplementary file 4 — Supplementary Information 4. [file 41598_2022_15918_MOESM4_ESM.xlsx]

## Sheet: Sheet1
Data Exported from MiDAS DA
Device		Dev2 - PCI-6024E
Rate (Hz)		4000					Sync. Out Rate (fps)	1000
Buffer Size (sec)		120
Total Samples		480000
Trigger Type		RisingEdge
Trigger Percentage		100
	Channels
		chan. 1	chan. 2	chan. 3	chan. 4	chan. 5
	Name	New Channel 1	New Channel 2	New Channel 3	New Channel 4	New Channel 7
	Units	volts	volts	volts	volts	volts
	Scale	-1	1	1	1	1
	Offset	0	0	0	0	0
Data
time	index	chan. 1	chan. 2	chan. 3	chan. 4	chan. 5
-119.997	-479989	2.06055	-0.00488281	0.361328	0	0.00976562
-119.997	-479988	2.06055	-0.00488281	0.351562	0.00488281	-0.00488281
-119.997	-479987	2.06055	-0.00488281	0.34668	0	-0.00488281
-119.996	-479986	2.06055	-0.00488281	0.34668	0.00488281	0
-119.996	-479985	2.06055	-0.00488281	0.34668	-0.00488281	0
-119.996	-479984	2.06055	-0.00976562	0.351562	0	-0.0244141
-119.996	-479983	2.06055	-0.00488281	0.366211	0	-0.00488281
-119.996	-479982	2.06055	-0.00488281	0.385742	0	-0.00976562
-119.995	-479981	2.06055	-0.00488281	0.410156	-0.00488281	-0.0244141
-119.995	-479980	2.06055	-0.00976562	0.439453	-0.00488281	-0.0341797
-119.995	-479979	2.06055	-0.00488281	0.46875	-0.00488281	-0.0292969
-119.995	-479978	2.06055	-0.00488281	0.50293	0	-0.00488281
-119.994	-479977	2.06055	-0.00488281	0.537109	0	0.00976562
-119.994	-479976	2.06055	-0.00488281	0.576172	-0.00488281	0
-119.994	-479975	2.06055	-0.00488281	0.610352	-0.00488281	-0.00488281
-119.993	-479974	2.06055	-0.00488281	0.634766	-0.00488281	-0.0195312
-119.993	-479973	2.06055	-0.00488281	0.65918	-0.00488281	-0.00976562
-119.993	-479972	2.06055	-0.00488281	0.678711	0	-0.0146484
-119.993	-479971	2.06055	-0.00488281	0.698242	0.00488281	0.0195312
-119.993	-479970	2.06055	-0.00488281	0.708008	0.00488281	0
-119.992	-479969	2.06055	-0.00488281	0.722656	0	-0.00976562
-119.992	-479968	2.06055	-0.00488281	0.737305	0	0.00976562
-119.992	-479967	2.06055	-0.00488281	0.751953	0	0
-119.992	-479966	2.06055	-0.00488281	0.766602	0	-0.00488281
-119.991	-479965	2.06055	-0.00488281	0.78125	0	0
-119.991	-479964	2.06055	-0.00488281	0.795898	0	-0.00976562
-119.991	-479963	2.06055	0	0.81543	0.00488281	-0.0195312
-119.99	-479962	2.06055	-0.00488281	0.834961	0.00976562	0.00976562
-119.99	-479961	2.06055	-0.00488281	0.859375	0.00488281	-0.0195312
-119.99	-479960	2.06055	-0.00488281	0.883789	0.00976562	-0.0146484
-119.99	-479959	2.06055	-0.00976562	0.913086	0.00976562	-0.00488281
-119.99	-479958	2.06055	0	0.952148	0.00976562	-0.0390625
-119.989	-479957	2.06055	-0.00488281	0.996094	0.0146484	0.00488281
-119.989	-479956	2.05566	-0.00488281	1.03516	0.0146484	-0.00488281
-119.989	-479955	2.06055	0	1.05469	0.0195312	0.0146484
-119.989	-479954	2.06055	-0.00488281	1.06445	0.0195312	0.0195312
-119.988	-479953	2.06055	-0.00488281	1.07422	0.0195312	-0.00488281
-119.988	-479952	2.06055	0	1.08887	0.0195312	-0.0341797
-119.988	-479951	2.06055	-0.00488281	1.10352	0.0195312	-0.00488281
-119.987	-479950	2.06055	-0.00488281	1.12305	0.0146484	-0.0292969
-119.987	-479949	2.05566	-0.00488281	1.15234	0.0195312	0.0195312
-119.987	-479948	2.06055	0	1.18164	0.0195312	-0.0244141
-119.987	-479947	2.06055	0	1.21582	0.0244141	0.0146484
-119.987	-479946	2.05566	-0.00488281	1.24512	0.0195312	-0.00976562
-119.986	-479945	2.06055	-0.00488281	1.26953	0.0195312	-0.0390625
-119.986	-479944	2.06055	0	1.28906	0.0244141	-0.00976562
-119.986	-479943	2.06055	0	1.30859	0.0244141	-0.00488281
-119.986	-479942	2.06055	-0.00488281	1.33301	0.0341797	0.0195312
-119.985	-479941	2.05566	0	1.3623	0.0341797	0
-119.985	-479940	2.05566	-0.00488281	1.3916	0.0292969	0
-119.985	-479939	2.05566	-0.00488281	1.4209	0.0292969	-0.0195312
-119.984	-479938	2.06055	-0.00488281	1.4502	0.0341797	0.00976562
-119.984	-479937	2.05566	0	1.46973	0.0341797	0.00976562
-119.984	-479936	2.06055	0	1.48926	0.0292969	-0.00488281
-119.984	-479935	2.06055	0	1.50879	0.0292969	-0.00976562
-119.984	-479934	2.05566	0	1.52832	0.0244141	-0.0244141
-119.983	-479933	2.05566	-0.00488281	1.54785	0.0341797	0.00488281
-119.983	-479932	2.05566	-0.00488281	1.5625	0.0390625	0
-119.983	-479931	2.05566	-0.00488281	1.57715	0.0390625	0.00976562
-119.983	-479930	2.05566	-0.00488281	1.58691	0.0341797	0.0195312
-119.982	-479929	2.05566	-0.00488281	1.59668	0.0292969	-0.00488281
-119.982	-479928	2.05566	-0.00488281	1.61133	0.0292969	0
-119.982	-479927	2.05566	-0.00488281	1.62109	0.0292969	-0.00488281
-119.981	-479926	2.05566	-0.00488281	1.62598	0.0292969	0.00488281
-119.981	-479925	2.05566	-0.00488281	1.63086	0.0292969	0.00488281
-119.981	-479924	2.05566	-0.00488281	1.63086	0.0244141	-0.0292969
-119.981	-479923	2.06055	-0.00488281	1.63574	0.0292969	0.00488281
-119.981	-479922	2.05566	-0.00488281	1.63574	0.0195312	-0.00488281
-119.98	-479921	2.05566	0	1.63574	0.0244141	-0.0244141
-119.98	-479920	2.05566	0	1.63574	0.0146484	-0.0195312
-119.98	-479919	2.05566	-0.00488281	1.63086	0.0195312	-0.0195312
-119.98	-479918	2.05566	-0.00976562	1.63086	0.0244141	-0.00976562
-119.979	-479917	2.05566	-0.00488281	1.62598	0.0195312	-0.00488281
-119.979	-479916	2.05566	-0.00488281	1.63574	0.0195312	0.0146484
-119.979	-479915	2.05566	0	1.64551	0.0195312	0.00488281
-119.978	-479914	2.05566	-0.00976562	1.65527	0.0146484	-0.00488281
-119.978	-479913	2.05566	-0.00488281	1.66016	0.0195312	0.00976562
-119.978	-479912	2.05566	-0.00488281	1.66504	0.0195312	0.00976562
-119.978	-479911	2.05566	-0.00488281	1.66992	0.00976562	-0.0292969
-119.978	-479910	2.05566	-0.00488281	1.6748	0.0146484	-0.00976562
-119.977	-479909	2.05566	-0.00488281	1.66992	0.0195312	-0.00488281
-119.977	-479908	2.05566	-0.00488281	1.66992	0.0146484	0
-119.977	-479907	2.05566	-0.00488281	1.66016	0.00976562	-0.00976562
-119.977	-479906	2.05566	-0.00488281	1.65527	0.0146484	0
-119.976	-479905	2.05566	-0.00488281	1.64551	0.0146484	-0.00976562
-119.976	-479904	2.05566	-0.00488281	1.63574	0.0146484	-0.00976562
-119.976	-479903	2.05566	-0.00488281	1.62598	0.0195312	0.0146484
-119.975	-479902	2.05566	-0.00488281	1.61133	0.0146484	-0.00976562
-119.975	-479901	2.05566	-0.00488281	1.60156	0.0146484	-0.00488281
-119.975	-479900	2.05566	-0.00488281	1.58203	0.0146484	0.0146484
-119.975	-479899	2.05566	-0.00488281	1.57227	0.0146484	0.00488281
-119.975	-479898	2.05566	-0.00488281	1.55762	0.0146484	0.00488281
-119.974	-479897	2.05566	0	1.54297	0.0146484	0
-119.974	-479896	2.05566	-0.00488281	1.52832	0.0195312	0.00976562
-119.974	-479895	2.05566	-0.00976562	1.51367	0.0195312	0
-119.974	-479894	2.05566	-0.00488281	1.49414	0.0195312	0.0195312
-119.973	-479893	2.05566	-0.00488281	1.47949	0.0195312	-0.00488281
-119.973	-479892	2.05566	-0.00488281	1.46484	0.0195312	-0.0341797
-119.973	-479891	2.05566	-0.00488281	1.44531	0.0195312	0.00976562
-119.972	-479890	2.05566	-0.00488281	1.43066	0.0244141	0.00488281
-119.972	-479889	2.05566	0.00488281	1.41113	0.0244141	0.0146484
-119.972	-479888	2.05566	0	1.3916	0.0195312	-0.00488281
-119.972	-479887	2.05566	-0.00488281	1.37207	0.0195312	-0.0341797
-119.972	-479886	2.05566	0	1.35254	0.0195312	-0.00488281
-119.971	-479885	2.05566	-0.00488281	1.33301	0.0195312	-0.0146484
-119.971	-479884	2.05566	-0.00488281	1.31836	0.0195312	-0.00976562
-119.971	-479883	2.05566	-0.00488281	1.30859	0.0244141	0
-119.971	-479882	2.05566	-0.00488281	1.29883	0.0244141	0
-119.97	-479881	2.05566	0	1.29395	0.0292969	0.0390625
-119.97	-479880	2.05566	-0.00488281	1.28906	0.0244141	-0.0244141
-119.97	-479879	2.05566	0	1.28418	0.0292969	-0.00488281
-119.969	-479878	2.05566	-0.00488281	1.2793	0.0244141	0.00976562
-119.969	-479877	2.05566	0	1.27441	0.0244141	0.00488281
-119.969	-479876	2.05566	0	1.26953	0.0244141	-0.00976562
-119.969	-479875	2.05566	-0.00488281	1.26465	0.0292969	-0.0146484
-119.969	-479874	2.05566	0	1.25977	0.0292969	0.0146484
-119.968	-479873	2.05566	0	1.25488	0.0341797	0.00488281
-119.968	-479872	2.05566	0	1.24512	0.0292969	0
-119.968	-479871	2.05566	-0.00488281	1.23535	0.0292969	-0.00976562
-119.968	-479870	2.05566	0	1.23047	0.0292969	0.00976562
-119.967	-479869	2.05566	0	1.21582	0.0292969	0.0146484
-119.967	-479868	2.05566	0	1.20117	0.0244141	-0.00976562
-119.967	-479867	2.05566	-0.00488281	1.18652	0.0195312	-0.0244141
-119.966	-479866	2.05566	-0.00976562	1.18164	0.0244141	-0.00488281
-119.966	-479865	2.05078	0	1.16699	0.0244141	-0.00488281
-119.966	-479864	2.05566	-0.00488281	1.15234	0.0195312	-0.00488281
-119.966	-479863	2.05566	-0.00488281	1.1377	0.0195312	-0.00488281
-119.966	-479862	2.05566	0	1.12305	0.0195312	0.00488281
-119.965	-479861	2.05566	-0.00488281	1.1084	0.0195312	-0.0341797
-119.965	-479860	2.05566	0	1.09375	0.0195312	-0.00488281
-119.965	-479859	2.05566	0	1.0791	0.0244141	-0.0292969
-119.965	-479858	2.05566	0	1.06445	0.0195312	-0.0195312
-119.964	-479857	2.05566	-0.00488281	1.0498	0.0146484	-0.0292969
-119.964	-479856	2.05566	-0.00488281	1.03516	0.00976562	0
-119.964	-479855	2.05566	-0.00488281	1.02051	0.0195312	-0.00976562
-119.963	-479854	2.05078	-0.00488281	1.01074	0.0146484	0.00976562
-119.963	-479853	2.05078	-0.00488281	0.996094	0.0146484	0
-119.963	-479852	2.05566	-0.00976562	0.981445	0.0195312	-0.0292969
-119.963	-479851	2.05078	-0.00488281	0.966797	0.0146484	0.00976562
-119.963	-479850	2.05078	-0.00488281	0.957031	0.00976562	-0.00488281
-119.962	-479849	2.05566	-0.00488281	0.952148	0.00976562	0.00488281
-119.962	-479848	2.05566	-0.00488281	0.952148	0.00976562	0.0146484
-119.962	-479847	2.05566	-0.00488281	0.952148	0.00488281	-0.00488281
-119.962	-479846	2.05566	-0.00488281	0.952148	0.00488281	0.00976562
-119.961	-479845	2.05078	-0.00488281	0.952148	0	0
-119.961	-479844	2.05078	-0.00488281	0.952148	0	-0.00488281
-119.961	-479843	2.05566	-0.00976562	0.952148	0	-0.00976562
-119.96	-479842	2.05078	-0.00488281	0.957031	0.00976562	0
-119.96	-479841	2.05078	-0.00488281	0.957031	0.00488281	0.0195312
-119.96	-479840	2.05566	-0.00488281	0.957031	0.00488281	0.00488281
-119.96	-479839	2.05078	-0.00488281	0.957031	0	-0.00976562
-119.96	-479838	2.05566	-0.00488281	0.957031	0.00488281	0
-119.959	-479837	2.05078	-0.00488281	0.957031	0.00488281	0
-119.959	-479836	2.05078	-0.00488281	0.957031	0	0.00488281
-119.959	-479835	2.05078	-0.00488281	0.957031	0	-0.00976562
-119.959	-479834	2.05078	-0.00488281	0.957031	0.00488281	-0.0146484
-119.958	-479833	2.05566	-0.00488281	0.957031	0.00488281	-0.00488281
-119.958	-479832	2.05566	-0.00976562	0.957031	0.00488281	0.00488281
-119.958	-479831	2.05078	0	0.961914	0.00976562	-0.00488281
-119.957	-479830	2.05078	-0.00488281	0.961914	0.0146484	0.00488281
-119.957	-479829	2.05078	-0.00488281	0.961914	0.00976562	-0.00976562
-119.957	-479828	2.05566	-0.00976562	0.961914	0.00976562	-0.00488281
-119.957	-479827	2.05078	-0.00976562	0.961914	0.0146484	-0.00488281
-119.957	-479826	2.05078	0	0.961914	0.00976562	-0.00976562
-119.956	-479825	2.05078	0	0.961914	0.0146484	0.0439453
-119.956	-479824	2.05078	-0.00488281	0.966797	0.0195312	-0.0244141
-119.956	-479823	2.05566	-0.00488281	0.966797	0.0146484	-0.00488281
-119.956	-479822	2.05078	-0.00488281	0.966797	0.00976562	-0.0195312
-119.955	-479821	2.05078	-0.00488281	0.97168	0.00976562	-0.0146484
-119.955	-479820	2.05078	-0.00488281	0.976562	0.0195312	-0.0244141
-119.955	-479819	2.05078	0	0.976562	0.0195312	0
-119.954	-479818	2.05078	0	0.981445	0.0195312	-0.00976562
-119.954	-479817	2.05078	-0.00488281	0.986328	0.0195312	0.00488281
-119.954	-479816	2.05078	0	1.00098	0.0146484	-0.0292969
-119.954	-479815	2.05078	0	1.01562	0.0146484	0.0146484
-119.954	-479814	2.05078	-0.00488281	1.03027	0.0195312	-0.0146484
-119.953	-479813	2.05078	0	1.0498	0.0244141	-0.00488281
-119.953	-479812	2.05078	-0.00488281	1.06445	0.0195312	-0.0195312
-119.953	-479811	2.05078	0	1.08398	0.0195312	-0.00976562
-119.953	-479810	2.05078	0	1.10352	0.0292969	-0.00488281
-119.952	-479809	2.05078	-0.00488281	1.12305	0.0244141	-0.00488281
-119.952	-479808	2.05078	0	1.1377	0.0244141	0.0146484
-119.952	-479807	2.05078	0	1.15234	0.0195312	-0.0146484
-119.951	-479806	2.05078	0	1.16699	0.0292969	-0.0244141
-119.951	-479805	2.05078	0	1.18164	0.0244141	-0.0146484
-119.951	-479804	2.05078	0	1.19141	0.0244141	-0.00488281
-119.951	-479803	2.05078	-0.00488281	1.20605	0.0292969	0
-119.951	-479802	2.05078	0	1.21582	0.0244141	-0.00976562
-119.95	-479801	2.05078	0	1.23047	0.0244141	-0.00976562
-119.95	-479800	2.05078	-0.00488281	1.24512	0.0292969	0.0195312
-119.95	-479799	2.05078	-0.00488281	1.25488	0.0244141	-0.0244141
-119.95	-479798	2.05078	-0.00488281	1.26953	0.0292969	0.00488281
-119.949	-479797	2.05078	-0.00488281	1.2793	0.0244141	-0.00976562
-119.949	-479796	2.05078	0	1.29395	0.0244141	-0.00488281
-119.949	-479795	2.05078	0	1.30859	0.0244141	0.00488281
-119.948	-479794	2.05078	-0.00488281	1.31836	0.0195312	-0.00976562
-119.948	-479793	2.05078	-0.00488281	1.32812	0.0195312	-0.00976562
-119.948	-479792	2.05078	-0.00976562	1.34277	0.0195312	0
-119.948	-479791	2.05078	-0.00976562	1.35254	0.0244141	-0.0146484
-119.948	-479790	2.05078	-0.00488281	1.3623	0.0292969	-0.00488281
-119.947	-479789	2.05078	-0.00488281	1.37695	0.0244141	0.0146484
-119.947	-479788	2.05078	0	1.3916	0.0244141	-0.00976562
-119.947	-479787	2.05078	-0.00488281	1.40137	0.0195312	0.0146484
-119.947	-479786	2.05078	-0.00488281	1.41602	0.0195312	0.0341797
-119.946	-479785	2.05078	-0.00488281	1.43066	0.0195312	0
-119.946	-479784	2.05078	-0.00488281	1.44531	0.0195312	-0.00488281
-119.946	-479783	2.05078	-0.00488281	1.46484	0.0195312	0.00488281
-119.945	-479782	2.05078	-0.00488281	1.48438	0.0146484	-0.00488281
-119.945	-479781	2.05078	-0.00488281	1.50879	0.0195312	0.00976562
-119.945	-479780	2.05078	-0.00976562	1.53809	0.0146484	-0.00976562
-119.945	-479779	2.05078	-0.00488281	1.56738	0.0146484	-0.00976562
-119.945	-479778	2.05078	-0.00488281	1.58691	0.0146484	0.00976562
-119.944	-479777	2.05078	-0.00976562	1.61133	0.00976562	-0.0195312
-119.944	-479776	2.05078	-0.00488281	1.63574	0.00976562	0.00488281
-119.944	-479775	2.05078	-0.00488281	1.66016	0.0195312	0.0146484
-119.944	-479774	2.05078	-0.00488281	1.68457	0.00976562	0
-119.943	-479773	2.05078	-0.00976562	1.7041	0.0146484	0.00976562
-119.943	-479772	2.05078	-0.00488281	1.71875	0.0146484	-0.00976562
-119.943	-479771	2.05078	-0.00488281	1.74316	0.0146484	-0.00976562
-119.942	-479770	2.05078	-0.00488281	1.75781	0.0146484	-0.00488281
-119.942	-479769	2.05078	-0.00488281	1.77734	0.0195312	0
-119.942	-479768	2.05078	-0.00488281	1.78711	0.0195312	0.00488281
-119.942	-479767	2.0459	-0.00488281	1.79199	0.0146484	-0.0341797
-119.942	-479766	2.0459	-0.00488281	1.79199	0.0195312	-0.00976562
-119.941	-479765	2.05078	-0.00488281	1.78711	0.0195312	-0.0195312
-119.941	-479764	2.05078	-0.00488281	1.78711	0.0195312	0.0195312
-119.941	-479763	2.05078	-0.00488281	1.78711	0.0195312	0.0146484
-119.941	-479762	2.05078	-0.00488281	1.78711	0.0195312	-0.0292969
-119.94	-479761	2.05078	-0.00488281	1.79199	0.0244141	0
-119.94	-479760	2.0459	-0.00488281	1.79199	0.0292969	0
-119.94	-479759	2.05078	-0.00488281	1.79688	0.0244141	0.00976562
-119.939	-479758	2.0459	-0.00488281	1.79199	0.0292969	0.0146484
-119.939	-479757	2.05078	-0.00488281	1.78711	0.0341797	0.0390625
-119.939	-479756	2.05078	-0.00488281	1.77246	0.0244141	-0.0439453
-119.939	-479755	2.0459	-0.00488281	1.74805	0.0195312	-0.00976562
-119.939	-479754	2.05078	-0.00976562	1.72363	0.0292969	-0.0146484
-119.938	-479753	2.05078	-0.00488281	1.69434	0.0292969	-0.0341797
-119.938	-479752	2.05078	0	1.66992	0.0341797	0.00976562
-119.938	-479751	2.05078	0	1.64551	0.0292969	-0.0195312
-119.938	-479750	2.05078	-0.00488281	1.62109	0.0244141	-0.0146484
-119.937	-479749	2.0459	0	1.60156	0.0292969	0.00976562
-119.937	-479748	2.0459	-0.00488281	1.58691	0.0292969	-0.0146484
-119.937	-479747	2.0459	-0.00488281	1.57227	0.0341797	0
-119.936	-479746	2.0459	0	1.55762	0.0341797	0.0195312
-119.936	-479745	2.0459	-0.00488281	1.54297	0.0292969	0.0146484
-119.936	-479744	2.05078	-0.00488281	1.52832	0.0341797	-0.0146484
-119.936	-479743	2.05078	0	1.51367	0.0292969	0
-119.936	-479742	2.0459	0	1.50391	0.0292969	0
-119.935	-479741	2.0459	0	1.49902	0.0341797	0
-119.935	-479740	2.0459	-0.00488281	1.49902	0.0390625	0.00976562
-119.935	-479739	2.0459	-0.00488281	1.49414	0.0341797	-0.0195312
-119.934	-479738	2.0459	-0.00488281	1.49414	0.0341797	-0.0146484
-119.934	-479737	2.0459	0	1.48438	0.0341797	0.00488281
-119.934	-479736	2.0459	-0.00488281	1.47949	0.0341797	0.00488281
-119.934	-479735	2.0459	0	1.46484	0.0292969	-0.0146484
-119.933	-479734	2.0459	-0.00488281	1.44531	0.0244141	-0.0146484
-119.933	-479733	2.0459	-0.00488281	1.42578	0.0292969	0
-119.933	-479732	2.0459	0	1.40137	0.0292969	0.00488281
-119.933	-479731	2.0459	-0.00488281	1.37695	0.0292969	0.0146484
-119.933	-479730	2.0459	-0.00488281	1.35254	0.0292969	-0.0146484
-119.932	-479729	2.0459	-0.00488281	1.31836	0.0244141	-0.00488281
-119.932	-479728	2.0459	-0.00488281	1.29395	0.0195312	-0.0341797
-119.932	-479727	2.0459	0	1.25977	0.0244141	0.0146484
-119.931	-479726	2.05566	-0.00976562	1.23047	0.0195312	0.00488281
-119.931	-479725	2.0459	-0.00488281	1.19629	0.0146484	-0.0341797
-119.931	-479724	2.0459	-0.00488281	1.16211	0.0244141	0
-119.931	-479723	2.0459	-0.00488281	1.12305	0.0195312	0.00488281
-119.93	-479722	2.0459	-0.00488281	1.08887	0.0195312	-0.0244141
-119.93	-479721	2.05566	-0.00488281	1.0498	0.0195312	0.0146484
-119.93	-479720	2.0459	-0.00488281	1.01562	0.0195312	0.0146484
-119.93	-479719	2.0459	-0.00488281	0.981445	0.0195312	-0.00488281
-119.93	-479718	2.05078	0	0.942383	0.0146484	0.00976562
-119.929	-479717	2.0459	-0.00488281	0.908203	0.00488281	-0.0244141
-119.929	-479716	2.0459	-0.00488281	0.878906	0.00488281	0.00976562
-119.929	-479715	2.0459	0	0.854492	0.00488281	0
-119.928	-479714	2.0459	-0.00488281	0.830078	0.00488281	0.00976562
-119.928	-479713	2.0459	-0.00488281	0.810547	0.00488281	-0.0195312
-119.928	-479712	2.0459	-0.00488281	0.791016	0.00488281	0.0244141
-119.928	-479711	2.04102	-0.00488281	0.771484	0.00488281	-0.0195312
-119.927	-479710	2.0459	-0.00488281	0.751953	0	0.0195312
-119.927	-479709	2.0459	-0.00488281	0.732422	0.00488281	0.00488281
-119.927	-479708	2.0459	-0.00488281	0.712891	0	-0.0244141
-119.927	-479707	2.0459	-0.00488281	0.693359	0	-0.00488281
-119.927	-479706	2.0459	-0.00488281	0.673828	0	-0.0146484
-119.926	-479705	2.0459	-0.00488281	0.65918	-0.00488281	-0.00488281
-119.926	-479704	2.0459	-0.00488281	0.634766	0	0.00488281
-119.926	-479703	2.0459	-0.00488281	0.620117	-0.00488281	-0.00976562
-119.925	-479702	2.0459	-0.00488281	0.600586	-0.00488281	-0.0195312
-119.925	-479701	2.0459	-0.00488281	0.585938	0	0
-119.925	-479700	2.0459	-0.00488281	0.571289	0.00488281	0.00488281
-119.925	-479699	2.0459	-0.00488281	0.556641	0	-0.00976562
-119.924	-479698	2.0459	-0.00976562	0.546875	0.00488281	0.00488281
-119.924	-479697	2.0459	-0.00488281	0.537109	0	-0.0146484
-119.924	-479696	2.0459	-0.00488281	0.527344	0.00488281	0.00976562
-119.924	-479695	2.0459	-0.00488281	0.522461	0	-0.0195312
-119.924	-479694	2.0459	-0.00488281	0.517578	0.00488281	0.0146484
-119.923	-479693	2.0459	0	0.512695	0.00488281	-0.0292969
-119.923	-479692	2.0459	-0.00488281	0.507812	0	0.0146484
-119.923	-479691	2.0459	-0.00488281	0.50293	0.00488281	-0.00976562
-119.922	-479690	2.0459	-0.00488281	0.498047	0	-0.00488281
-119.922	-479689	2.0459	-0.00488281	0.498047	0.00976562	0.00488281
-119.922	-479688	2.04102	0	0.498047	0.00976562	-0.00976562
-119.922	-479687	2.0459	-0.00488281	0.50293	0.00976562	0.00488281
-119.921	-479686	2.04102	0	0.50293	0.00488281	0.00488281
-119.921	-479685	2.0459	0	0.512695	0.00488281	-0.00976562
-119.921	-479684	2.0459	-0.00488281	0.522461	0.00488281	0
-119.921	-479683	2.0459	0	0.541992	0.00976562	-0.00488281
-119.921	-479682	2.0459	0	0.566406	0.00488281	-0.00976562
-119.92	-479681	2.0459	-0.00488281	0.59082	0.0195312	0.0146484
-119.92	-479680	2.04102	0	0.625	0.0195312	0.0146484
-119.92	-479679	2.0459	-0.00488281	0.65918	0.0146484	-0.00976562
-119.919	-479678	2.0459	-0.00488281	0.688477	0.0146484	-0.0244141
-119.919	-479677	2.04102	0	0.717773	0.0195312	0.0244141
-119.919	-479676	2.0459	0	0.751953	0.0195312	-0.0146484
-119.919	-479675	2.0459	0	0.78125	0.0195312	0.00976562
-119.918	-479674	2.04102	0	0.805664	0.0195312	-0.00488281
-119.918	-479673	2.0459	-0.00488281	0.834961	0.0195312	-0.00488281
-119.918	-479672	2.0459	0	0.859375	0.0195312	0
-119.918	-479671	2.04102	-0.00488281	0.883789	0.0244141	0.00488281
-119.918	-479670	2.04102	0	0.913086	0.0195312	0
-119.917	-479669	2.04102	0	0.9375	0.0244141	-0.00488281
-119.917	-479668	2.0459	-0.00488281	0.961914	0.0195312	-0.0146484
-119.917	-479667	2.0459	0	0.991211	0.0195312	-0.00976562
-119.916	-479666	2.04102	-0.00488281	1.02051	0.0195312	0
-119.916	-479665	2.04102	-0.00488281	1.05469	0.0195312	-0.0146484
-119.916	-479664	2.0459	0	1.0791	0.0195312	-0.00488281
-119.916	-479663	2.04102	-0.00488281	1.08887	0.0195312	0.00488281
-119.915	-479662	2.04102	0	1.09863	0.0195312	0
-119.915	-479661	2.04102	-0.00488281	1.10352	0.0195312	-0.0390625
-119.915	-479660	2.04102	0	1.1084	0.0195312	-0.0244141
-119.915	-479659	2.04102	-0.00488281	1.11816	0.0292969	0.0292969
-119.915	-479658	2.04102	0	1.12305	0.0195312	-0.00976562
-119.914	-479657	2.04102	0	1.1377	0.0146484	-0.0390625
-119.914	-479656	2.04102	-0.00488281	1.14746	0.0195312	-0.0244141
-119.914	-479655	2.04102	-0.00488281	1.16211	0.0146484	-0.00976562
-119.913	-479654	2.04102	0	1.17188	0.0195312	0.0195312
-119.913	-479653	2.04102	-0.00488281	1.18164	0.0146484	-0.0195312
-119.913	-479652	2.04102	-0.00488281	1.19141	0.0195312	0.00976562
-119.913	-479651	2.04102	-0.00488281	1.19629	0.0195312	0.0146484
-119.912	-479650	2.04102	-0.00488281	1.20605	0.0146484	0.0146484
-119.912	-479649	2.04102	-0.00488281	1.22559	0.00976562	-0.0292969
-119.912	-479648	2.04102	-0.00488281	1.24512	0.0146484	0.00488281
-119.912	-479647	2.04102	-0.00488281	1.26953	0.00976562	-0.0195312
-119.912	-479646	2.04102	-0.00488281	1.28418	0.0146484	0.0146484
-119.911	-479645	2.04102	-0.00488281	1.30859	0.00976562	0.0195312
-119.911	-479644	2.04102	-0.00488281	1.32812	0.00976562	0.00976562
-119.911	-479643	2.04102	-0.00488281	1.34766	0.00488281	-0.00976562
-119.91	-479642	2.04102	-0.00488281	1.3623	0.00976562	-0.00976562
-119.91	-479641	2.04102	-0.00488281	1.37695	0.00976562	-0.00488281
-119.91	-479640	2.04102	-0.00488281	1.39648	0.00976562	-0.00976562
-119.91	-479639	2.04102	-0.00976562	1.40625	0.00976562	-0.00976562
-119.909	-479638	2.04102	-0.00488281	1.4209	0.00976562	-0.0146484
-119.909	-479637	2.04102	0	1.42578	0.00488281	-0.0341797
-119.909	-479636	2.04102	-0.00488281	1.43555	0.00976562	-0.00488281
-119.909	-479635	2.04102	-0.00488281	1.44531	0.0146484	0.00488281
-119.909	-479634	2.04102	-0.00488281	1.4502	0.0146484	0.00976562
-119.908	-479633	2.04102	-0.00488281	1.4502	0.0146484	0
-119.908	-479632	2.04102	-0.00976562	1.4502	0.0146484	0.00488281
-119.908	-479631	2.04102	-0.00488281	1.44531	0.0146484	-0.0244141
-119.907	-479630	2.04102	-0.00488281	1.44043	0.0146484	-0.0341797
-119.907	-479629	2.04102	-0.00488281	1.43555	0.0146484	0.00488281
-119.907	-479628	2.04102	-0.00488281	1.43066	0.0146484	0.0146484
-119.907	-479627	2.04102	-0.00488281	1.4209	0.0195312	-0.00488281
-119.906	-479626	2.04102	0	1.40625	0.0195312	0.0195312
-119.906	-479625	2.04102	-0.00488281	1.39648	0.0195312	-0.00488281
-119.906	-479624	2.04102	-0.00488281	1.38672	0.0195312	0.00488281
-119.906	-479623	2.04102	-0.00488281	1.37695	0.0146484	-0.0244141
-119.906	-479622	2.04102	-0.00488281	1.3623	0.00976562	-0.00976562
-119.905	-479621	2.04102	0	1.34277	0.0195312	0.00976562
-119.905	-479620	2.04102	0	1.32812	0.0146484	0.00976562
-119.905	-479619	2.04102	-0.00488281	1.31348	0.0195312	-0.0244141
-119.904	-479618	2.04102	-0.00488281	1.29883	0.0195312	0.00976562
-119.904	-479617	2.04102	-0.00488281	1.2793	0.0244141	0.00488281
-119.904	-479616	2.04102	-0.00488281	1.26953	0.0244141	-0.0146484
-119.904	-479615	2.04102	0	1.26465	0.0195312	0.00488281
-119.903	-479614	2.04102	0	1.25977	0.0195312	-0.00976562
-119.903	-479613	2.04102	0	1.25	0.0292969	0.00488281
-119.903	-479612	2.04102	-0.00488281	1.24512	0.0244141	0.00976562
-119.903	-479611	2.04102	-0.00488281	1.23535	0.0244141	-0.0146484
-119.903	-479610	2.04102	0	1.22559	0.0244141	-0.0195312
-119.902	-479609	2.04102	0	1.2207	0.0244141	0.0146484
-119.902	-479608	2.04102	0	1.21094	0.0292969	-0.00488281
-119.902	-479607	2.04102	-0.00488281	1.19629	0.0292969	-0.00976562
-119.901	-479606	2.04102	0	1.18652	0.0292969	-0.00488281
-119.901	-479605	2.04102	-0.00488281	1.17676	0.0292969	-0.0195312
-119.901	-479604	2.04102	-0.00488281	1.16699	0.0292969	0
-119.901	-479603	2.04102	-0.00488281	1.15723	0.0244141	0.00488281
-119.9	-479602	2.04102	0	1.14258	0.0244141	-0.00488281
-119.9	-479601	2.04102	-0.00488281	1.12793	0.0244141	0.00976562
-119.9	-479600	2.04102	0	1.11816	0.0195312	0.00976562
-119.9	-479599	2.03613	-0.00488281	1.10352	0.0244141	0.00488281
-119.9	-479598	2.04102	0	1.09375	0.0195312	-0.00488281
-119.899	-479597	2.04102	-0.00488281	1.0791	0.0244141	0.00488281
-119.899	-479596	2.04102	0	1.06445	0.0195312	-0.00976562
-119.899	-479595	2.03613	-0.00488281	1.05469	0.0195312	-0.0244141
-119.898	-479594	2.04102	-0.00488281	1.04492	0.0244141	0.00488281
-119.898	-479593	2.04102	-0.00976562	1.03027	0.0195312	-0.0292969
-119.898	-479592	2.04102	-0.00488281	1.02051	0.0195312	0.00488281
-119.898	-479591	2.03613	-0.00488281	1.00586	0.0146484	0.0146484
-119.897	-479590	2.03613	-0.00488281	1.00098	0.0195312	0.0195312
-119.897	-479589	2.03613	-0.00488281	0.986328	0.00976562	-0.00488281
-119.897	-479588	2.04102	0	0.976562	0.0244141	0.0195312
-119.897	-479587	2.03613	-0.00976562	0.966797	0.0146484	-0.00488281
-119.897	-479586	2.03613	-0.00976562	0.957031	0.0146484	0.00488281
-119.896	-479585	2.03613	-0.00488281	0.947266	0.0146484	-0.0195312
-119.896	-479584	2.04102	-0.00488281	0.9375	0.0146484	0.00976562
-119.896	-479583	2.04102	-0.00488281	0.942383	0.00976562	-0.00976562
-119.895	-479582	2.03613	-0.00488281	0.942383	0.00488281	-0.0292969
-119.895	-479581	2.04102	0	0.947266	0.00488281	0
-119.895	-479580	2.03613	-0.00488281	0.952148	0.00488281	0
-119.895	-479579	2.03613	-0.00488281	0.961914	0.00976562	-0.00976562
-119.894	-479578	2.04102	-0.00488281	0.97168	0.00976562	-0.00976562
-119.894	-479577	2.03613	-0.00488281	0.981445	0.00488281	-0.00488281
-119.894	-479576	2.03613	-0.00488281	0.986328	0.00488281	-0.00976562
-119.894	-479575	2.03613	-0.00976562	1.00098	0	0.00488281
-119.894	-479574	2.03613	-0.00488281	1.00586	0.00488281	0
-119.893	-479573	2.03613	-0.00976562	1.01074	0	-0.00488281
-119.893	-479572	2.03613	-0.00488281	1.01562	0	-0.0146484
-119.893	-479571	2.03613	-0.00488281	1.02051	0	0.00488281
-119.892	-479570	2.03613	-0.00976562	1.02539	0.00488281	0
-119.892	-479569	2.03613	-0.00488281	1.03027	0.00976562	0.00976562
-119.892	-479568	2.03613	-0.00488281	1.03027	0.00976562	-0.00976562
-119.892	-479567	2.03613	-0.00488281	1.03516	0.00488281	-0.0244141
-119.891	-479566	2.03613	-0.00488281	1.03516	0.00976562	-0.0146484
-119.891	-479565	2.03613	-0.00488281	1.04004	0.00976562	0
-119.891	-479564	2.03613	-0.00488281	1.04492	0.00976562	0.0244141
-119.891	-479563	2.03613	-0.00488281	1.04492	0.00976562	0.00488281
-119.891	-479562	2.03613	-0.00976562	1.0498	0.00488281	-0.00976562
-119.89	-479561	2.03613	0	1.0498	0.00488281	-0.00488281
-119.89	-479560	2.03613	-0.00488281	1.05469	0.00488281	-0.0195312
-119.89	-479559	2.03613	-0.00488281	1.05469	0.0146484	0.00488281
-119.889	-479558	2.03613	-0.00976562	1.05957	0.0195312	-0.0146484
-119.889	-479557	2.03613	0.00488281	1.05957	0.0195312	0.0146484
-119.889	-479556	2.03613	-0.00488281	1.06445	0.0146484	0.0146484
-119.889	-479555	2.03613	-0.00488281	1.06445	0.0146484	0.0195312
-119.888	-479554	2.03613	-0.00488281	1.06934	0.0195312	0
-119.888	-479553	2.03613	0	1.06934	0.0146484	0.00976562
-119.888	-479552	2.03613	-0.00488281	1.07422	0.0146484	-0.0244141
-119.888	-479551	2.03613	0	1.0791	0.0146484	-0.00488281
-119.888	-479550	2.03613	-0.00488281	1.08398	0.0195312	-0.00976562
-119.887	-479549	2.03613	0	1.09863	0.0195312	0.00488281
-119.887	-479548	2.04102	0	1.11816	0.0195312	0.0195312
-119.887	-479547	2.03613	-0.00488281	1.13281	0.0195312	-0.0244141
-119.886	-479546	2.03613	0	1.14746	0.0244141	0
-119.886	-479545	2.03613	-0.00488281	1.16699	0.0195312	-0.0195312
-119.886	-479544	2.03613	0	1.18164	0.0195312	-0.0195312
-119.886	-479543	2.03613	0	1.19629	0.0244141	-0.00976562
-119.885	-479542	2.03613	-0.00488281	1.21094	0.0195312	-0.0244141
-119.885	-479541	2.03613	0	1.22559	0.0244141	0.00976562
-119.885	-479540	2.03613	0	1.24512	0.0244141	0
-119.885	-479539	2.03613	0	1.25977	0.0292969	-0.00488281
-119.885	-479538	2.03613	0	1.26953	0.0292969	-0.0195312
-119.884	-479537	2.03613	0	1.27441	0.0292969	-0.0195312
-119.884	-479536	2.03613	0	1.28418	0.0292969	0.00976562
-119.884	-479535	2.03613	0	1.28906	0.0292969	0.0195312
-119.883	-479534	2.03613	0	1.29883	0.0292969	0.00976562
-119.883	-479533	2.03613	0	1.30371	0.0244141	0
-119.883	-479532	2.03613	0	1.30859	0.0244141	-0.00976562
-119.883	-479531	2.03613	0	1.31348	0.0292969	0.00488281
-119.882	-479530	2.03613	0	1.31836	0.0244141	-0.0341797
-119.882	-479529	2.03613	0	1.32324	0.0292969	0.0195312
-119.882	-479528	2.03613	-0.00488281	1.32812	0.0195312	-0.0292969
-119.882	-479527	2.03613	-0.00488281	1.33301	0.0244141	-0.00976562
-119.882	-479526	2.03613	-0.00488281	1.33301	0.0195312	0.0195312
-119.881	-479525	2.03613	-0.00976562	1.34277	0.0244141	-0.00976562
-119.881	-479524	2.03613	-0.00488281	1.34277	0.0244141	-0.0390625
-119.881	-479523	2.03613	-0.00488281	1.34766	0.0195312	0.0195312
-119.88	-479522	2.03613	0	1.35254	0.0244141	0.0195312
-119.88	-479521	2.03613	-0.00488281	1.35742	0.0195312	0.00976562
-119.88	-479520	2.03613	0	1.36719	0.0195312	-0.0244141
-119.88	-479519	2.03613	-0.00488281	1.37207	0.0195312	-0.0195312
-119.879	-479518	2.03613	-0.00488281	1.37207	0.0195312	-0.00488281
-119.879	-479517	2.03613	-0.00488281	1.37695	0.0195312	-0.0195312
-119.879	-479516	2.03613	-0.00976562	1.3916	0.0195312	0.0195312
-119.879	-479515	2.03613	-0.00488281	1.40625	0.0195312	0.0146484
-119.879	-479514	2.03125	-0.00488281	1.4209	0.0146484	-0.0195312
-119.878	-479513	2.03613	-0.00976562	1.44043	0.0146484	-0.0146484
-119.878	-479512	2.03613	-0.00488281	1.45508	0.00976562	-0.0195312
-119.878	-479511	2.03613	-0.00488281	1.46973	0.0146484	-0.0195312
-119.877	-479510	2.03613	-0.00488281	1.48438	0.00976562	-0.00976562
-119.877	-479509	2.03613	-0.00488281	1.49902	0.0146484	0.00976562
-119.877	-479508	2.03613	-0.00488281	1.51367	0.00976562	0.00488281
-119.877	-479507	2.03613	-0.00488281	1.52344	0.0146484	-0.00488281
-119.876	-479506	2.03613	-0.00488281	1.5332	0.0146484	-0.0195312
-119.876	-479505	2.03613	-0.00488281	1.54297	0.00976562	-0.0244141
-119.876	-479504	2.03613	-0.00488281	1.55273	0.0146484	0.00488281
-119.876	-479503	2.03125	-0.00488281	1.5625	0.0195312	0.0146484
-119.876	-479502	2.03125	-0.00488281	1.56738	0.00976562	-0.00976562
-119.875	-479501	2.03613	-0.00488281	1.57227	0.0146484	0.0146484
-119.875	-479500	2.03613	-0.00488281	1.57227	0.00976562	-0.00488281
-119.875	-479499	2.03613	-0.00488281	1.57715	0.0146484	-0.00488281
-119.874	-479498	2.03613	-0.00488281	1.58203	0.0146484	-0.0146484
-119.874	-479497	2.03125	-0.00488281	1.58203	0.0195312	0.00488281
-119.874	-479496	2.03125	-0.00488281	1.58203	0.0195312	-0.00976562
-119.874	-479495	2.03613	-0.00488281	1.58203	0.0195312	-0.0146484
-119.874	-479494	2.03613	-0.00488281	1.58203	0.0195312	0.0146484
-119.873	-479493	2.03613	0	1.58203	0.0244141	0.00488281
-119.873	-479492	2.03613	0	1.58203	0.0195312	0.0195312
-119.873	-479491	2.03125	-0.00488281	1.57715	0.0244141	0.00976562
-119.873	-479490	2.03125	-0.00488281	1.57227	0.0195312	0.0390625
-119.872	-479489	2.03125	-0.00488281	1.57227	0.0195312	-0.0390625
-119.872	-479488	2.03613	-0.00488281	1.57227	0.0195312	-0.0341797
-119.872	-479487	2.03125	-0.00488281	1.56738	0.0292969	-0.0195312
-119.871	-479486	2.03125	-0.00488281	1.5625	0.0244141	-0.00488281
-119.871	-479485	2.03613	0	1.5625	0.0244141	-0.0146484
-119.871	-479484	2.03613	-0.00488281	1.55762	0.0292969	-0.00488281
-119.871	-479483	2.03613	-0.00488281	1.5625	0.0244141	0
-119.871	-479482	2.03125	-0.00488281	1.56738	0.0292969	-0.00488281
-119.87	-479481	2.03613	-0.00488281	1.57715	0.0341797	-0.00488281
-119.87	-479480	2.03125	0	1.58691	0.0244141	0.00488281
-119.87	-479479	2.03125	0	1.59668	0.0292969	-0.00488281
-119.87	-479478	2.03125	-0.00488281	1.60645	0.0292969	-0.0244141
-119.869	-479477	2.03125	0	1.61133	0.0341797	0.00976562
-119.869	-479476	2.03125	-0.00488281	1.61621	0.0341797	-0.0146484
-119.869	-479475	2.03125	0	1.62598	0.0341797	0.0195312
-119.868	-479474	2.03125	-0.00488281	1.63086	0.0390625	-0.0146484
-119.868	-479473	2.03125	-0.00488281	1.63574	0.0341797	-0.00976562
-119.868	-479472	2.03125	0	1.63574	0.0341797	0
-119.868	-479471	2.03125	0	1.64062	0.0292969	-0.00976562
-119.868	-479470	2.03125	-0.00488281	1.64551	0.0341797	0.00488281
-119.867	-479469	2.03125	0	1.64551	0.0341797	0.00976562
-119.867	-479468	2.03125	-0.00488281	1.64062	0.0341797	0.00488281
-119.867	-479467	2.03125	-0.00488281	1.64062	0.0341797	-0.00488281
-119.867	-479466	2.03125	0	1.63574	0.0292969	-0.0244141
-119.866	-479465	2.03125	-0.00488281	1.63574	0.0390625	0
-119.866	-479464	2.03125	-0.00488281	1.63574	0.0341797	0
-119.866	-479463	2.03125	0	1.63086	0.0292969	-0.00488281
-119.865	-479462	2.03125	-0.00488281	1.62598	0.0292969	-0.00488281
-119.865	-479461	2.03125	0	1.62109	0.0244141	-0.0146484
-119.865	-479460	2.03125	-0.00488281	1.61621	0.0341797	0.00976562
-119.865	-479459	2.03125	0	1.61133	0.0341797	0.0195312
-119.865	-479458	2.03125	-0.00488281	1.60645	0.0292969	-0.00976562
-119.864	-479457	2.03125	-0.00488281	1.60156	0.0292969	0.0195312
-119.864	-479456	2.03125	-0.00488281	1.5918	0.0195312	-0.0195312
-119.864	-479455	2.03125	-0.00488281	1.58691	0.0292969	0.00488281
-119.864	-479454	2.02637	-0.00488281	1.57227	0.0244141	0.0292969
-119.863	-479453	2.03125	-0.00488281	1.55762	0.0244141	-0.00488281
-119.863	-479452	2.03125	0	1.54297	0.0244141	0.00488281
-119.863	-479451	2.03125	-0.00488281	1.52344	0.0195312	-0.0195312
-119.862	-479450	2.03125	-0.00488281	1.50879	0.0146484	-0.00488281
-119.862	-479449	2.02637	-0.00488281	1.50391	0.0195312	0.00488281
-119.862	-479448	2.03125	-0.00488281	1.50391	0.0146484	-0.0390625
-119.862	-479447	2.03125	-0.00488281	1.50391	0.0146484	0.00976562
-119.862	-479446	2.03125	-0.00488281	1.50879	0.0146484	-0.0341797
-119.861	-479445	2.03125	-0.00488281	1.51367	0.0195312	0
-119.861	-479444	2.03125	-0.00976562	1.51855	0.0146484	-0.0146484
-119.861	-479443	2.03125	-0.00488281	1.52344	0.0146484	0.0146484
-119.861	-479442	2.03125	-0.00488281	1.52344	0.0146484	0.0146484
-119.86	-479441	2.03125	-0.00488281	1.51855	0.00976562	-0.0341797
-119.86	-479440	2.03125	-0.00488281	1.51855	0.00488281	-0.0146484
-119.86	-479439	2.03125	-0.00488281	1.51367	0.00976562	-0.00488281
-119.859	-479438	2.03125	-0.00488281	1.50879	0.00976562	-0.00488281
-119.859	-479437	2.03125	-0.00976562	1.50391	0.0146484	-0.0195312
-119.859	-479436	2.03125	-0.00976562	1.48926	0.0146484	-0.00976562
-119.859	-479435	2.03125	-0.00488281	1.47949	0.0146484	0
-119.859	-479434	2.03125	-0.00488281	1.46484	0.0195312	0.00976562
-119.858	-479433	2.03125	0	1.44043	0.0146484	0.00976562
-119.858	-479432	2.03125	-0.00488281	1.41602	0.0146484	-0.00488281
-119.858	-479431	2.03125	-0.00488281	1.38672	0.00976562	-0.00976562
-119.858	-479430	2.03125	-0.00488281	1.35742	0.00976562	-0.0146484
-119.857	-479429	2.03125	-0.00488281	1.33301	0.00976562	-0.00488281
-119.857	-479428	2.03125	-0.00488281	1.30371	0.0146484	0.0146484
-119.857	-479427	2.03125	-0.00488281	1.2793	0.0195312	0.00488281
-119.856	-479426	2.03125	-0.00488281	1.25977	0.0195312	-0.0341797
-119.856	-479425	2.02637	-0.00488281	1.23535	0.0146484	0.00488281
-119.856	-479424	2.02637	0.00488281	1.21582	0.0195312	0.00488281
-119.856	-479423	2.02637	-0.00488281	1.20117	0.0195312	0.0390625
-119.856	-479422	2.03125	-0.00488281	1.18652	0.00976562	-0.0341797
-119.855	-479421	2.03125	-0.00488281	1.18164	0.0195312	-0.0195312
-119.855	-479420	2.03125	-0.00488281	1.17188	0.0195312	0.0488281
-119.855	-479419	2.03125	0.00488281	1.17188	0.0195312	-0.00488281
-119.855	-479418	2.03125	-0.00976562	1.16699	0.0195312	0.00976562
-119.854	-479417	2.02637	-0.00488281	1.16699	0.0195312	-0.00976562
-119.854	-479416	2.03125	0	1.16699	0.0195312	-0.0146484
-119.854	-479415	2.02637	0	1.17188	0.0195312	-0.0146484
-119.853	-479414	2.03125	0	1.17676	0.0244141	0
-119.853	-479413	2.02637	0	1.17676	0.0244141	0.00976562
-119.853	-479412	2.03125	-0.00488281	1.17676	0.0244141	-0.0146484
-119.853	-479411	2.02637	0	1.17188	0.0195312	-0.00488281
-119.853	-479410	2.03125	0	1.16699	0.0244141	0.00976562
-119.852	-479409	2.02637	0	1.16211	0.0244141	-0.0146484
-119.852	-479408	2.02637	-0.00488281	1.15234	0.0195312	0
-119.852	-479407	2.02637	0	1.14258	0.0292969	0.00976562
-119.852	-479406	2.02637	-0.00488281	1.12793	0.0292969	0.0146484
-119.851	-479405	2.02637	-0.00488281	1.11816	0.0292969	-0.00976562
-119.851	-479404	2.02637	0	1.10352	0.0195312	-0.0244141
-119.851	-479403	2.02637	0	1.09375	0.0195312	-0.00488281
-119.85	-479402	2.02637	-0.00488281	1.0791	0.0292969	0.00976562
-119.85	-479401	2.02637	0	1.07422	0.0244141	-0.0146484
-119.85	-479400	2.02637	0	1.06445	0.0195312	0
-119.85	-479399	2.02637	-0.00488281	1.05957	0.0195312	0.00976562
-119.85	-479398	2.02637	0	1.05957	0.0195312	0
-119.849	-479397	2.02637	-0.00488281	1.05469	0.0244141	0.00488281
-119.849	-479396	2.02637	-0.00488281	1.0498	0.0244141	0.0244141
-119.849	-479395	2.02637	-0.00488281	1.04492	0.0195312	-0.0146484
-119.849	-479394	2.02637	-0.00488281	1.04492	0.0195312	-0.0146484
-119.848	-479393	2.02637	0	1.04004	0.0244141	0.00976562
-119.848	-479392	2.02637	-0.00488281	1.04004	0.0195312	-0.00488281
-119.848	-479391	2.02637	0	1.03516	0.0195312	-0.00488281
-119.847	-479390	2.02637	-0.00976562	1.02539	0.0146484	-0.00976562
-119.847	-479389	2.02637	0	1.02539	0.0146484	-0.00488281
-119.847	-479388	2.02637	-0.00488281	1.02051	0.0195312	0.0390625
-119.847	-479387	2.02637	-0.00976562	1.01562	0.0146484	-0.0146484
-119.847	-479386	2.02637	-0.00488281	1.00586	0.0146484	0.00976562
-119.846	-479385	2.02637	-0.00488281	1.00098	0.0195312	0.0195312
-119.846	-479384	2.02637	0	1.00098	0.0146484	0.0195312
-119.846	-479383	2.02637	-0.00488281	1.00586	0.00976562	0.00488281
-119.846	-479382	2.02637	-0.00488281	1.01562	0.00488281	-0.0195312
-119.845	-479381	2.02637	-0.00488281	1.03027	0.00488281	-0.00976562
-119.845	-479380	2.02637	-0.00488281	1.04492	0.00488281	-0.0146484
-119.845	-479379	2.02637	-0.00488281	1.06445	0.00976562	-0.0195312
-119.844	-479378	2.02637	-0.00488281	1.07422	0.00488281	-0.0146484
-119.844	-479377	2.02637	-0.00488281	1.0791	0.00976562	-0.0244141
-119.844	-479376	2.02637	-0.00488281	1.08398	0.00976562	0
-119.844	-479375	2.02637	-0.00488281	1.08887	0.00976562	0.0195312
-119.844	-479374	2.02637	-0.00488281	1.09863	0.00976562	0
-119.843	-479373	2.02637	-0.00488281	1.10352	0.00488281	0.00488281
-119.843	-479372	2.02637	-0.00488281	1.1084	0.00488281	0.00488281
-119.843	-479371	2.02637	-0.00488281	1.11328	0.00488281	0.00488281
-119.843	-479370	2.02637	-0.00488281	1.11816	0	-0.00488281
-119.842	-479369	2.02637	-0.00488281	1.12305	0.00976562	0.00488281
-119.842	-479368	2.02637	-0.00488281	1.12305	0.00976562	0.00488281
-119.842	-479367	2.02637	-0.00488281	1.12305	0.00976562	-0.0146484
-119.841	-479366	2.02637	-0.00488281	1.12793	0.00976562	-0.0292969
-119.841	-479365	2.02637	-0.00488281	1.13281	0.00976562	-0.0146484
-119.841	-479364	2.02637	-0.00488281	1.1377	0.00976562	0.0195312
-119.841	-479363	2.02637	-0.00488281	1.1377	0.0146484	0.00488281
-119.841	-479362	2.02637	-0.00976562	1.1377	0.00976562	0
-119.84	-479361	2.02637	-0.00488281	1.1377	0.0146484	-0.00976562
-119.84	-479360	2.02637	-0.00488281	1.13281	0.00976562	0.00488281
-119.84	-479359	2.02637	-0.00488281	1.13281	0.0146484	-0.0146484
-119.84	-479358	2.02637	-0.00976562	1.12305	0.0195312	-0.00976562
-119.839	-479357	2.02637	0	1.11816	0.00976562	-0.00976562
-119.839	-479356	2.02637	-0.00488281	1.1084	0.0195312	0.0146484
-119.839	-479355	2.02148	-0.00488281	1.10352	0.00976562	0.00488281
-119.838	-479354	2.02637	0	1.10352	0.0195312	0
-119.838	-479353	2.02637	-0.00488281	1.09863	0.0146484	0.0244141
-119.838	-479352	2.02148	-0.00488281	1.09863	0.0195312	0.00488281
-119.838	-479351	2.02637	0	1.09375	0.0146484	-0.00488281
-119.838	-479350	2.02637	0	1.09375	0.0195312	-0.0195312
-119.837	-479349	2.02637	-0.00488281	1.10352	0.0195312	0.00488281
-119.837	-479348	2.02637	0	1.11328	0.0195312	0
-119.837	-479347	2.02637	-0.00488281	1.11816	0.0195312	0.0146484
-119.837	-479346	2.02637	-0.00488281	1.11816	0.0195312	-0.0341797
-119.836	-479345	2.02637	-0.00488281	1.12305	0.0244141	-0.00488281
-119.836	-479344	2.02637	0	1.12793	0.0292969	0.00976562
-119.836	-479343	2.02637	-0.00488281	1.13281	0.0244141	-0.00488281
-119.835	-479342	2.02637	0	1.13281	0.0292969	0.0195312
-119.835	-479341	2.02637	0	1.13281	0.0244141	-0.00976562
-119.835	-479340	2.02637	0	1.1377	0.0244141	-0.0146484
-119.835	-479339	2.02637	0	1.1377	0.0244141	0
-119.835	-479338	2.02637	0	1.1377	0.0195312	-0.00976562
-119.834	-479337	2.02637	0	1.13281	0.0244141	0
-119.834	-479336	2.02148	-0.00488281	1.12793	0.0244141	0.00488281
-119.834	-479335	2.02148	-0.00488281	1.11816	0.0292969	0.00976562
-119.834	-479334	2.02148	-0.00488281	1.1084	0.0292969	0.00488281
-119.833	-479333	2.02637	-0.00488281	1.09863	0.0244141	-0.00976562
-119.833	-479332	2.02637	0	1.09375	0.0244141	0.00488281
-119.833	-479331	2.02148	-0.00488281	1.0791	0.0244141	-0.00976562
-119.832	-479330	2.02637	-0.00488281	1.06934	0.0195312	-0.00976562
-119.832	-479329	2.02637	0	1.05957	0.0195312	-0.0146484
-119.832	-479328	2.02637	-0.00488281	1.04492	0.00976562	-0.0341797
-119.832	-479327	2.02637	0	1.03027	0.0195312	0.00976562
-119.832	-479326	2.02637	-0.00488281	1.01562	0.0146484	0.0146484
-119.831	-479325	2.02148	0	1.00098	0.0146484	0.0390625
-119.831	-479324	2.02148	0	0.986328	0.0195312	0.0146484
-119.831	-479323	2.02148	0	0.97168	0.0146484	-0.00488281
-119.831	-479322	2.02148	-0.00488281	0.957031	0.0195312	0.0195312
-119.83	-479321	2.02148	-0.00488281	0.942383	0.0146484	-0.00976562
-119.83	-479320	2.02148	-0.00488281	0.927734	0.0195312	0.0195312
-119.83	-479319	2.02148	-0.00488281	0.917969	0.00976562	-0.00976562
-119.829	-479318	2.02637	-0.00488281	0.90332	0.00976562	-0.00488281
-119.829	-479317	2.02637	-0.00488281	0.893555	0.00976562	-0.00976562
-119.829	-479316	2.02148	-0.00488281	0.888672	0.00488281	0
-119.829	-479315	2.02148	-0.00488281	0.883789	0.00976562	0
-119.829	-479314	2.02148	-0.00488281	0.888672	0.00488281	-0.0292969
-119.828	-479313	2.02637	-0.00488281	0.888672	0.00488281	0
-119.828	-479312	2.02148	-0.00488281	0.893555	0.00976562	-0.00976562
-119.828	-479311	2.02148	-0.00488281	0.893555	0.00488281	-0.0292969
-119.828	-479310	2.02148	-0.00488281	0.893555	0	-0.00976562
-119.827	-479309	2.02148	-0.00488281	0.893555	0.00488281	0
-119.827	-479308	2.02148	-0.00488281	0.898438	0	-0.00488281
-119.827	-479307	2.02148	-0.00976562	0.898438	0	0.0146484
-119.826	-479306	2.02148	-0.00488281	0.898438	0	-0.00488281
-119.826	-479305	2.02148	-0.00488281	0.893555	0	0
-119.826	-479304	2.02148	-0.00488281	0.898438	0.00488281	-0.00976562
-119.826	-479303	2.02148	-0.00488281	0.893555	0.00488281	0
-119.826	-479302	2.02148	-0.00488281	0.888672	0.00488281	0.00976562
-119.825	-479301	2.02148	-0.00488281	0.883789	0.00488281	0.00488281
-119.825	-479300	2.02148	-0.00488281	0.878906	0.00488281	-0.0146484
-119.825	-479299	2.02148	-0.00488281	0.874023	0.00488281	-0.0292969
-119.825	-479298	2.02148	0	0.869141	0.00488281	0.00976562
-119.824	-479297	2.02148	-0.00976562	0.869141	0.00488281	0.0146484
-119.824	-479296	2.02148	-0.00488281	0.864258	0.00488281	-0.00976562
-119.824	-479295	2.02148	-0.00488281	0.859375	0.00488281	0.00488281
-119.823	-479294	2.02148	0	0.859375	0.00976562	0.0195312
-119.823	-479293	2.02148	-0.00488281	0.859375	0.00976562	0.00488281
-119.823	-479292	2.02148	-0.00488281	0.854492	0.00976562	-0.0146484
-119.823	-479291	2.02148	-0.00976562	0.854492	0	-0.0195312
-119.823	-479290	2.02148	-0.00488281	0.849609	0.00976562	0.00488281
-119.822	-479289	2.02148	-0.00488281	0.844727	0.00976562	-0.00976562
-119.822	-479288	2.02148	0	0.844727	0.0146484	0
-119.822	-479287	2.02148	0	0.844727	0.0146484	0.0195312
-119.822	-479286	2.02148	-0.00488281	0.839844	0.0195312	-0.00488281
-119.821	-479285	2.02148	-0.00488281	0.834961	0.0146484	0.00488281
-119.821	-479284	2.02148	0	0.834961	0.0146484	0
-119.821	-479283	2.02148	-0.00488281	0.839844	0.0146484	-0.00488281
-119.82	-479282	2.02148	-0.00488281	0.849609	0.0195312	0.00488281
-119.82	-479281	2.02148	-0.00488281	0.859375	0.0146484	-0.00976562
-119.82	-479280	2.02148	0	0.874023	0.0146484	0.00976562
-119.82	-479279	2.02148	-0.00488281	0.883789	0.0146484	-0.0146484
-119.82	-479278	2.02148	0	0.898438	0.0195312	0.0146484
-119.819	-479277	2.02148	-0.00488281	0.908203	0.0195312	-0.00488281
-119.819	-479276	2.02148	0	0.917969	0.0195312	-0.0195312
-119.819	-479275	2.02148	-0.00488281	0.927734	0.0244141	0.0146484
-119.819	-479274	2.02148	0	0.9375	0.0244141	-0.0146484
-119.818	-479273	2.02148	-0.00488281	0.947266	0.0244141	0.00488281
-119.818	-479272	2.0166	-0.00488281	0.952148	0.0244141	0
-119.818	-479271	2.02148	0	0.957031	0.0244141	0.00488281
-119.817	-479270	2.0166	0	0.966797	0.0195312	0
-119.817	-479269	2.02148	-0.00488281	0.966797	0.0146484	-0.0292969
-119.817	-479268	2.02148	-0.00488281	0.97168	0.0195312	0.00488281
-119.817	-479267	2.02148	0	0.976562	0.0195312	0.0195312
-119.817	-479266	2.0166	0	0.976562	0.0195312	-0.0146484
-119.816	-479265	2.02148	0	0.976562	0.0195312	-0.0146484
-119.816	-479264	2.02148	-0.00488281	0.976562	0.0244141	0.00488281
-119.816	-479263	2.02148	-0.00488281	0.981445	0.0244141	-0.0244141
-119.816	-479262	2.02148	-0.00488281	0.981445	0.0244141	0
-119.815	-479261	2.02148	-0.00488281	0.981445	0.0195312	0.00976562
-119.815	-479260	2.0166	-0.00488281	0.976562	0.0146484	0.0244141
-119.815	-479259	2.0166	0	0.981445	0.0195312	0.0195312
-119.814	-479258	2.02148	-0.00488281	0.981445	0.00976562	0.0146484
-119.814	-479257	2.0166	0	0.981445	0.0146484	0.00976562
-119.814	-479256	2.02148	0	0.981445	0.0195312	0.00488281
-119.814	-479255	2.0166	-0.00488281	0.981445	0.0146484	0.0195312
-119.814	-479254	2.0166	-0.00488281	0.981445	0.0146484	-0.0195312
-119.813	-479253	2.02148	-0.00488281	0.981445	0.0195312	0.00488281
-119.813	-479252	2.0166	0	0.981445	0.00976562	0
-119.813	-479251	2.0166	-0.00488281	0.981445	0.0146484	0
-119.812	-479250	2.0166	-0.00488281	0.981445	0.00976562	0.00488281
-119.812	-479249	2.0166	-0.00488281	0.986328	0.00976562	0.0195312
-119.812	-479248	2.02148	-0.00488281	1.00098	0.00488281	-0.00976562
-119.812	-479247	2.02148	-0.00488281	1.01074	0.00976562	0
-119.811	-479246	2.0166	-0.00488281	1.02539	0	-0.00976562
-119.811	-479245	2.02148	-0.00488281	1.03516	0.00976562	-0.0195312
-119.811	-479244	2.0166	-0.00488281	1.0498	0.00976562	-0.0146484
-119.811	-479243	2.0166	-0.00488281	1.05957	0.00976562	-0.00976562
-119.811	-479242	2.0166	-0.00488281	1.06934	0.00488281	-0.00488281
-119.81	-479241	2.0166	-0.00488281	1.07422	0.00488281	0.00976562
-119.81	-479240	2.0166	-0.00488281	1.0791	0.00488281	0.00488281
-119.81	-479239	2.0166	-0.00488281	1.08398	0	-0.0146484
-119.809	-479238	2.02148	-0.00488281	1.08887	0.00488281	-0.0146484
-119.809	-479237	2.02148	-0.00488281	1.08887	0.00488281	-0.00488281
-119.809	-479236	2.0166	-0.00488281	1.09375	0.00976562	0.0244141
-119.809	-479235	2.0166	-0.00488281	1.09375	0.00488281	-0.00488281
-119.808	-479234	2.0166	-0.00976562	1.09375	0.00976562	0.00976562
-119.808	-479233	2.02148	-0.00488281	1.09375	0.00976562	0.00976562
-119.808	-479232	2.0166	-0.00976562	1.09375	0.00976562	0.00976562
-119.808	-479231	2.0166	-0.00488281	1.08887	0.00488281	-0.0244141
-119.808	-479230	2.0166	-0.00976562	1.08398	0.00976562	-0.00488281
-119.807	-479229	2.0166	-0.00488281	1.0791	0.00976562	-0.0244141
-119.807	-479228	2.02148	-0.00488281	1.07422	0.00976562	-0.00488281
-119.807	-479227	2.0166	-0.00488281	1.06445	0.00488281	-0.00976562
-119.806	-479226	2.0166	-0.00976562	1.05957	0.0146484	-0.00976562
-119.806	-479225	2.0166	0	1.0498	0.00976562	-0.00488281
-119.806	-479224	2.0166	-0.00976562	1.04492	0.0146484	0
-119.806	-479223	2.0166	-0.00488281	1.04004	0.00976562	-0.0292969
-119.805	-479222	2.0166	-0.00488281	1.03027	0.00976562	-0.0244141
-119.805	-479221	2.0166	-0.00488281	1.02539	0.0146484	-0.0244141
-119.805	-479220	2.0166	0	1.01562	0.00976562	0
-119.805	-479219	2.0166	-0.00488281	1.00586	0.0195312	-0.00976562
-119.805	-479218	2.02148	-0.00488281	1.00098	0.0195312	0.00488281
-119.804	-479217	2.0166	-0.00488281	0.991211	0.0195312	0.00488281
-119.804	-479216	2.0166	-0.00488281	0.991211	0.0146484	-0.00488281
-119.804	-479215	2.0166	-0.00488281	0.991211	0.0195312	0
-119.803	-479214	2.0166	0	0.996094	0.0195312	0.00976562
-119.803	-479213	2.0166	-0.00488281	1.00098	0.0195312	-0.0292969
-119.803	-479212	2.0166	0	1.00098	0.0195312	-0.00488281
-119.803	-479211	2.0166	0	1.00098	0.0244141	0.00976562
-119.802	-479210	2.0166	0	1.00098	0.0244141	0.0195312
-119.802	-479209	2.0166	-0.00488281	1.00586	0.0244141	-0.0146484
-119.802	-479208	2.0166	0	1.00586	0.0195312	-0.0244141
-119.802	-479207	2.0166	0	1.00098	0.0244141	0
-119.802	-479206	2.0166	0	1.00098	0.0244141	0
-119.801	-479205	2.0166	-0.00488281	0.996094	0.0195312	-0.00488281
-119.801	-479204	2.0166	-0.00488281	0.991211	0.0244141	0.0146484
-119.801	-479203	2.0166	-0.00488281	0.981445	0.0244141	0.00488281
-119.8	-479202	2.0166	0	0.976562	0.0195312	-0.0292969
-119.8	-479201	2.0166	0	0.966797	0.0195312	0.00488281
-119.8	-479200	2.0166	-0.00488281	0.957031	0.0195312	0.00488281
-119.8	-479199	2.0166	0	0.952148	0.0195312	0.00976562
-119.799	-479198	2.0166	0	0.942383	0.0195312	-0.00976562
-119.799	-479197	2.0166	0	0.932617	0.0195312	-0.00976562
-119.799	-479196	2.0166	0	0.917969	0.0146484	-0.0195312
-119.799	-479195	2.0166	-0.00488281	0.908203	0.0195312	0.00976562
-119.799	-479194	2.0166	0	0.893555	0.0195312	0.0146484
-119.798	-479193	2.0166	-0.00488281	0.883789	0.00976562	0.00488281
-119.798	-479192	2.0166	-0.00488281	0.869141	0.0195312	0.0146484
-119.798	-479191	2.0166	-0.00488281	0.854492	0.0195312	0.0244141
-119.797	-479190	2.0166	-0.00488281	0.839844	0.0146484	0.0292969
-119.797	-479189	2.0166	0.00488281	0.825195	0.0146484	-0.00488281
-119.797	-479188	2.02148	0	0.810547	0.0146484	0.00488281
-119.797	-479187	2.0166	-0.00488281	0.800781	0.00976562	0.00488281
-119.796	-479186	2.0166	0	0.786133	0.00488281	-0.0195312
-119.796	-479185	2.0166	-0.00488281	0.766602	0.00488281	0.00976562
-119.796	-479184	2.0166	0	0.756836	0.00488281	0
-119.796	-479183	2.0166	-0.00488281	0.74707	0.00488281	0.00488281
-119.796	-479182	2.0166	-0.00488281	0.742188	0.00488281	-0.00976562
-119.795	-479181	2.0166	-0.00488281	0.742188	0.00488281	-0.0195312
-119.795	-479180	2.0166	-0.00488281	0.742188	0.00488281	0
-119.795	-479179	2.0166	-0.00488281	0.737305	0.00488281	-0.0244141
-119.794	-479178	2.0166	0	0.742188	0	0.0195312
-119.794	-479177	2.0166	-0.00488281	0.742188	0	0.00488281
-119.794	-479176	2.0166	-0.00488281	0.737305	0	0.0195312
-119.794	-479175	2.0166	-0.00488281	0.737305	0	-0.00488281
-119.793	-479174	2.0166	-0.00488281	0.732422	0	-0.00488281
-119.793	-479173	2.0166	-0.00488281	0.727539	0	-0.0146484
-119.793	-479172	2.0166	-0.00488281	0.722656	0	-0.00976562
-119.793	-479171	2.0166	-0.00488281	0.717773	0	-0.0195312
-119.793	-479170	2.0166	-0.00488281	0.712891	0	-0.00976562
-119.792	-479169	2.0166	-0.00488281	0.703125	0.00488281	0.0244141
-119.792	-479168	2.0166	-0.00488281	0.698242	0	0
-119.792	-479167	2.0166	-0.00488281	0.688477	0	-0.00488281
-119.791	-479166	2.0166	0	0.678711	0	-0.00488281
-119.791	-479165	2.0166	-0.00488281	0.668945	0.00488281	-0.00488281
-119.791	-479164	2.0166	0	0.65918	0	0.00976562
-119.791	-479163	2.0166	-0.00488281	0.654297	0.00488281	-0.00488281
-119.79	-479162	2.0166	-0.00488281	0.644531	0.00488281	-0.00488281
-119.79	-479161	2.0166	-0.00488281	0.634766	0.00488281	-0.00976562
-119.79	-479160	2.0166	-0.00488281	0.625	0.00488281	-0.0146484
-119.79	-479159	2.0166	-0.00976562	0.610352	0.00488281	0
-119.79	-479158	2.0166	0	0.605469	0.00976562	0.00976562
-119.789	-479157	2.01172	-0.00976562	0.595703	0.00488281	0.00488281
-119.789	-479156	2.01172	-0.00488281	0.585938	0.00488281	0.00976562
-119.789	-479155	2.01172	0	0.576172	0.00976562	0
-119.788	-479154	2.01172	0	0.571289	0.00488281	-0.00488281
-119.788	-479153	2.0166	0	0.561523	0.00976562	-0.00976562
-119.788	-479152	2.0166	-0.00488281	0.551758	0.00976562	-0.00488281
-119.788	-479151	2.0166	0	0.546875	0.00976562	0
-119.787	-479150	2.01172	-0.00488281	0.541992	0.00976562	-0.0146484
-119.787	-479149	2.01172	-0.00488281	0.537109	0.00488281	-0.0341797
-119.787	-479148	2.0166	-0.00488281	0.541992	0.00976562	-0.00976562
-119.787	-479147	2.01172	0	0.551758	0.00976562	0.00976562
-119.787	-479146	2.0166	-0.00488281	0.556641	0.00976562	-0.0292969
-119.786	-479145	2.01172	0	0.561523	0.0146484	-0.00976562
-119.786	-479144	2.01172	0	0.566406	0.0146484	0.0195312
-119.786	-479143	2.0166	0	0.571289	0.0195312	-0.0146484
-119.785	-479142	2.01172	0	0.576172	0.0195312	0.00976562
-119.785	-479141	2.01172	0	0.581055	0.0195312	-0.0195312
-119.785	-479140	2.01172	0	0.581055	0.0195312	-0.00976562
-119.785	-479139	2.01172	-0.00488281	0.585938	0.0195312	0.00488281
-119.784	-479138	2.01172	0	0.585938	0.0146484	-0.00488281
-119.784	-479137	2.0166	0	0.585938	0.0146484	0
-119.784	-479136	2.01172	0	0.585938	0.0146484	-0.0146484
-119.784	-479135	2.01172	-0.00488281	0.585938	0.0146484	-0.00976562
-119.784	-479134	2.01172	-0.00488281	0.581055	0.0195312	0
-119.783	-479133	2.01172	-0.00488281	0.581055	0.0146484	-0.00488281
-119.783	-479132	2.01172	0	0.581055	0.0146484	0
-119.783	-479131	2.01172	-0.00488281	0.576172	0.0146484	-0.0292969
-119.782	-479130	2.01172	-0.00488281	0.576172	0.0146484	0.00488281
-119.782	-479129	2.01172	-0.00488281	0.571289	0.00976562	-0.00976562
-119.782	-479128	2.0166	-0.00488281	0.566406	0.00976562	0.0146484
-119.782	-479127	2.01172	-0.00488281	0.561523	0.00976562	0.0390625
-119.781	-479126	2.01172	-0.00488281	0.556641	0.00976562	-0.00488281
-119.781	-479125	2.01172	-0.00976562	0.556641	0	-0.0341797
-119.781	-479124	2.01172	-0.00488281	0.546875	0.00488281	-0.00488281
-119.781	-479123	2.01172	-0.00976562	0.546875	0.00976562	0
-119.781	-479122	2.01172	-0.00488281	0.541992	0.00976562	-0.0195312
-119.78	-479121	2.01172	-0.00976562	0.537109	0.00976562	0.0146484
-119.78	-479120	2.01172	-0.00488281	0.537109	0.0146484	0.00488281
-119.78	-479119	2.01172	0	0.532227	0.00976562	-0.0146484
-119.779	-479118	2.01172	0	0.532227	0.0146484	0.0146484
-119.779	-479117	2.01172	-0.00488281	0.527344	0.00488281	0.0195312
-119.779	-479116	2.01172	-0.00488281	0.527344	0	0
-119.779	-479115	2.01172	-0.00488281	0.537109	0	-0.00488281
-119.778	-479114	2.01172	-0.00488281	0.546875	0	0.00976562
-119.778	-479113	2.01172	-0.00488281	0.561523	-0.00488281	-0.00488281
-119.778	-479112	2.01172	-0.00488281	0.571289	0	-0.00976562
-119.778	-479111	2.01172	-0.00488281	0.581055	0	0.00488281
-119.778	-479110	2.01172	-0.00976562	0.59082	-0.00488281	-0.00976562
-119.777	-479109	2.01172	-0.00976562	0.600586	-0.00488281	-0.00488281
-119.777	-479108	2.01172	0	0.605469	0	0.00976562
-119.777	-479107	2.01172	-0.00488281	0.615234	-0.00976562	-0.0244141
-119.776	-479106	2.01172	-0.00488281	0.620117	-0.00488281	0.00488281
-119.776	-479105	2.01172	-0.00488281	0.625	-0.00488281	-0.00976562
-119.776	-479104	2.01172	-0.00488281	0.629883	0	0.0195312
-119.776	-479103	2.01172	-0.00488281	0.634766	0.00488281	0.00976562
-119.775	-479102	2.01172	-0.00488281	0.634766	0	-0.00488281
-119.775	-479101	2.01172	-0.00488281	0.634766	0.00488281	-0.00488281
-119.775	-479100	2.01172	-0.00488281	0.639648	0.00488281	-0.00976562
-119.775	-479099	2.01172	-0.00488281	0.639648	0.00488281	-0.00976562
-119.775	-479098	2.01172	-0.00488281	0.644531	0	-0.0195312
-119.774	-479097	2.01172	-0.00488281	0.644531	0	0.00488281
-119.774	-479096	2.01172	-0.00488281	0.644531	-0.00488281	-0.0244141
-119.774	-479095	2.01172	-0.00488281	0.639648	0	-0.00488281
-119.773	-479094	2.01172	-0.00488281	0.639648	0.00488281	0.0195312
-119.773	-479093	2.01172	0	0.639648	0.00488281	0.0244141
-119.773	-479092	2.01172	-0.00488281	0.634766	0.0146484	0.0195312
-119.773	-479091	2.01172	0	0.634766	0.00976562	-0.0195312
-119.772	-479090	2.01172	0	0.634766	0.0146484	-0.0146484
-119.772	-479089	2.01172	-0.00488281	0.629883	0.00976562	0.00976562
-119.772	-479088	2.01172	-0.00488281	0.629883	0.00976562	0
-119.772	-479087	2.01172	-0.00488281	0.629883	0.0146484	0
-119.772	-479086	2.01172	-0.00488281	0.625	0.0146484	-0.00976562
-119.771	-479085	2.01172	-0.00488281	0.629883	0.00488281	-0.00976562
-119.771	-479084	2.00684	-0.00488281	0.629883	0.00488281	-0.0146484
-119.771	-479083	2.01172	0	0.634766	0.00976562	-0.0292969
-119.77	-479082	2.01172	-0.00488281	0.644531	0.0146484	-0.00488281
-119.77	-479081	2.01172	0	0.654297	0.0146484	-0.0146484
-119.77	-479080	2.01172	0	0.668945	0.0195312	0.0146484
-119.77	-479079	2.01172	-0.00488281	0.678711	0.0146484	0
-119.769	-479078	2.01172	-0.00488281	0.693359	0.0195312	-0.0195312
-119.769	-479077	2.01172	-0.00488281	0.703125	0.0195312	0.00488281
-119.769	-479076	2.00684	-0.00488281	0.712891	0.0146484	0.00488281
-119.769	-479075	2.00684	0	0.727539	0.0195312	-0.00488281
-119.769	-479074	2.01172	-0.00488281	0.737305	0.0195312	-0.00976562
-119.768	-479073	2.01172	0	0.74707	0.0195312	-0.0195312
-119.768	-479072	2.01172	0	0.756836	0.0195312	-0.00488281
-119.768	-479071	2.01172	-0.00488281	0.761719	0.0244141	0.0146484
-119.767	-479070	2.01172	0	0.771484	0.0244141	0
-119.767	-479069	2.00684	0	0.771484	0.0195312	-0.0195312
-119.767	-479068	2.01172	-0.00488281	0.78125	0.0195312	-0.00488281
-119.767	-479067	2.00684	0	0.786133	0.0195312	-0.00488281
-119.766	-479066	2.01172	-0.00488281	0.786133	0.0195312	0
-119.766	-479065	2.01172	0	0.791016	0.0146484	-0.0244141
-119.766	-479064	2.00684	-0.00488281	0.795898	0.0195312	0.0146484
-119.766	-479063	2.01172	0	0.800781	0.0195312	0.00976562
-119.766	-479062	2.01172	-0.00488281	0.805664	0.0146484	-0.0195312
-119.765	-479061	2.01172	0	0.805664	0.0146484	0.00976562
-119.765	-479060	2.01172	0	0.810547	0.0195312	0.0195312
-119.765	-479059	2.00684	-0.00488281	0.81543	0.0195312	0.00488281
-119.764	-479058	2.01172	-0.00976562	0.820312	0.0195312	-0.00976562
-119.764	-479057	2.00684	-0.00488281	0.820312	0.00976562	-0.00488281
-119.764	-479056	2.01172	-0.00488281	0.825195	0.0146484	-0.0341797
-119.764	-479055	2.00684	-0.00976562	0.830078	0.0195312	-0.00488281
-119.763	-479054	2.01172	0	0.830078	0.00976562	0
-119.763	-479053	2.01172	-0.00488281	0.834961	0.00488281	-0.0146484
-119.763	-479052	2.00684	0	0.839844	0.00976562	0.00976562
-119.763	-479051	2.00684	-0.00488281	0.839844	0.00976562	-0.00488281
-119.763	-479050	2.01172	-0.00488281	0.849609	0.00488281	-0.0195312
-119.762	-479049	2.00684	-0.00488281	0.859375	0.0146484	0.0292969
-119.762	-479048	2.01172	-0.00488281	0.878906	0.00488281	-0.00488281
-119.762	-479047	2.00684	-0.00488281	0.898438	0	-0.00488281
-119.761	-479046	2.01172	-0.00488281	0.913086	0.00488281	0
-119.761	-479045	2.00684	-0.00488281	0.932617	0	-0.0195312
-119.761	-479044	2.01172	-0.00488281	0.952148	0.00488281	-0.00488281
-119.761	-479043	2.01172	-0.00488281	0.966797	0.00488281	-0.00488281
-119.76	-479042	2.00684	-0.00488281	0.986328	0.00488281	0.00976562
-119.76	-479041	2.00684	-0.00488281	1.00098	0.00488281	-0.00488281
-119.76	-479040	2.00684	-0.00488281	1.01074	0.00488281	-0.00488281
-119.76	-479039	2.01172	-0.00488281	1.01562	0.00488281	-0.0244141
-119.76	-479038	2.00684	-0.00488281	1.03027	0.00488281	-0.00488281
-119.759	-479037	2.00684	-0.00488281	1.03516	0.00976562	0.00976562
-119.759	-479036	2.00684	-0.00488281	1.04492	0.00488281	-0.0195312
-119.759	-479035	2.00684	0	1.0498	0.00488281	-0.00976562
-119.758	-479034	2.00684	-0.00976562	1.05469	0.00488281	0
-119.758	-479033	2.00684	-0.00488281	1.06445	0.00976562	-0.00488281
-119.758	-479032	2.00684	-0.00488281	1.06934	0.00976562	-0.0146484
-119.758	-479031	2.00684	-0.00488281	1.0791	0.00976562	0.00976562
-119.757	-479030	2.00684	-0.00488281	1.08398	0.0146484	0.00976562
-119.757	-479029	2.00684	-0.00488281	1.08887	0.0146484	0.00488281
-119.757	-479028	2.00684	0	1.09863	0.0146484	0
-119.757	-479027	2.00684	-0.00488281	1.10352	0.0146484	0.00488281
-119.757	-479026	2.00684	-0.00488281	1.1084	0.0195312	0.0146484
-119.756	-479025	2.00684	-0.00976562	1.11816	0.0146484	0
-119.756	-479024	2.00684	0	1.12305	0.0195312	0.00976562
-119.756	-479023	2.00684	-0.00488281	1.12793	0.0195312	0.0195312
-119.755	-479022	2.00684	-0.00488281	1.13281	0.0146484	-0.00976562
-119.755	-479021	2.00684	-0.00488281	1.1377	0.0195312	0.00976562
-119.755	-479020	2.00684	-0.00488281	1.14258	0.0195312	-0.0146484
-119.755	-479019	2.00684	0	1.14746	0.0195312	0
-119.754	-479018	2.00684	0	1.15234	0.0244141	0.0146484
-119.754	-479017	2.00684	0	1.15723	0.0195312	0.00488281
-119.754	-479016	2.00684	0	1.17188	0.0195312	0.0195312
-119.754	-479015	2.00684	0	1.18164	0.0195312	0.00976562
-119.754	-479014	2.00684	0	1.20117	0.0244141	0.0244141
-119.753	-479013	2.00684	-0.00488281	1.21582	0.0244141	-0.0292969
-119.753	-479012	2.00684	0	1.23535	0.0244141	0.00976562
-119.753	-479011	2.00684	0	1.25	0.0292969	0.0146484
-119.752	-479010	2.00684	0	1.26465	0.0292969	-0.0146484
-119.752	-479009	2.00684	0	1.27441	0.0341797	0.00488281
-119.752	-479008	2.00684	-0.00488281	1.28418	0.0292969	-0.0292969
-119.752	-479007	2.00684	0	1.29883	0.0292969	-0.00488281
-119.751	-479006	2.00684	-0.00488281	1.30859	0.0292969	-0.00488281
-119.751	-479005	2.00684	0	1.31836	0.0292969	-0.00488281
-119.751	-479004	2.00684	0	1.32324	0.0292969	-0.00976562
-119.751	-479003	2.00684	-0.00488281	1.33301	0.0292969	0.00976562
-119.751	-479002	2.00684	-0.00488281	1.33789	0.0244141	-0.0244141
-119.75	-479001	2.00684	0	1.34277	0.0292969	-0.0244141
-119.75	-479000	2.00684	0	1.34766	0.0341797	0.0146484
-119.75	-478999	2.00684	-0.00488281	1.34766	0.0244141	-0.0146484
-119.749	-478998	2.00684	0	1.35254	0.0292969	0.00488281
-119.749	-478997	2.00195	-0.00488281	1.35742	0.0292969	0
-119.749	-478996	2.00684	0	1.35742	0.0244141	-0.00976562
-119.749	-478995	2.00684	0	1.35254	0.0244141	0.00488281
-119.749	-478994	2.00684	-0.00488281	1.35254	0.0244141	0.0195312
-119.748	-478993	2.00684	-0.00976562	1.35254	0.0195312	-0.00488281
-119.748	-478992	2.00684	-0.00488281	1.35254	0.0195312	-0.0195312
-119.748	-478991	2.00684	-0.00976562	1.34766	0.0244141	0
-119.748	-478990	2.00684	0	1.34766	0.0244141	0
-119.747	-478989	2.00684	0	1.34277	0.0195312	-0.0146484
-119.747	-478988	2.00684	-0.00488281	1.34277	0.0195312	-0.0146484
-119.747	-478987	2.00684	-0.00488281	1.33789	0.0244141	0
-119.746	-478986	2.00684	0	1.33789	0.0195312	-0.0244141
-119.746	-478985	2.00684	-0.00488281	1.33301	0.0146484	-0.0146484
-119.746	-478984	2.00684	-0.00488281	1.32812	0.00976562	-0.0244141
-119.746	-478983	2.00684	0	1.32812	0.0146484	-0.0146484
-119.746	-478982	2.00684	-0.00488281	1.32812	0.0146484	-0.00488281
-119.745	-478981	2.00195	-0.00488281	1.33789	0.0146484	0.00488281
-119.745	-478980	2.00195	-0.00976562	1.34766	0.00976562	-0.0292969
-119.745	-478979	2.00684	-0.00976562	1.35254	0.0146484	0
-119.745	-478978	2.00195	-0.00976562	1.3623	0.00976562	-0.00488281
-119.744	-478977	2.00684	-0.00976562	1.36719	0.00976562	-0.0341797
-119.744	-478976	2.00195	-0.00488281	1.37207	0.00488281	-0.00976562
-119.744	-478975	2.00195	-0.00488281	1.37695	0.0146484	0.00488281
-119.743	-478974	2.00195	-0.00488281	1.37695	0.00488281	-0.00488281
-119.743	-478973	2.00684	-0.00488281	1.38184	0.00976562	0
-119.743	-478972	2.00195	-0.00488281	1.38184	0.00976562	0
-119.743	-478971	2.00684	-0.00488281	1.38184	0.0146484	0
-119.743	-478970	2.00195	-0.00488281	1.37695	0.00976562	-0.0146484
-119.742	-478969	2.00684	0	1.37207	0.00976562	-0.0146484
-119.742	-478968	2.00684	-0.00488281	1.36719	0.00976562	0.0146484
-119.742	-478967	2.00195	-0.00488281	1.36719	0.0146484	0.0146484
-119.742	-478966	2.00195	-0.00488281	1.3623	0.0146484	0
-119.741	-478965	2.00684	-0.00488281	1.34766	0.00488281	-0.00976562
-119.741	-478964	2.00195	-0.00488281	1.33789	0.0146484	0.00488281
-119.741	-478963	2.00195	-0.00488281	1.32812	0.0146484	0
-119.74	-478962	2.00684	-0.00488281	1.31836	0.00976562	-0.0146484
-119.74	-478961	2.00195	-0.00488281	1.30859	0.00976562	-0.00976562
-119.74	-478960	2.00195	-0.00976562	1.29395	0.0146484	-0.0244141
-119.74	-478959	2.00195	-0.00976562	1.2793	0.0146484	-0.0195312
-119.74	-478958	2.00195	-0.00976562	1.26953	0.0195312	-0.00488281
-119.739	-478957	2.00684	0	1.25977	0.00976562	-0.00976562
-119.739	-478956	2.00195	-0.00488281	1.24512	0.0195312	0.0146484
-119.739	-478955	2.00195	-0.00488281	1.23535	0.0195312	0
-119.739	-478954	2.00195	0	1.2207	0.0195312	0.0195312
-119.738	-478953	2.00684	-0.00488281	1.20605	0.0195312	0
-119.738	-478952	2.00195	-0.00488281	1.19629	0.0195312	-0.0390625
-119.738	-478951	2.00195	0	1.18164	0.0146484	-0.00976562
-119.737	-478950	2.00684	-0.00488281	1.16699	0.0195312	-0.0292969
-119.737	-478949	2.00195	-0.00488281	1.16211	0.0195312	-0.0146484
-119.737	-478948	2.00195	-0.00488281	1.16211	0.0195312	-0.0244141
-119.737	-478947	2.00195	-0.00488281	1.15723	0.0244141	0
-119.737	-478946	2.00195	0	1.15723	0.0244141	0.0146484
-119.736	-478945	2.00195	-0.00488281	1.15723	0.0195312	0
-119.736	-478944	2.00195	0	1.15234	0.0244141	0.0195312
-119.736	-478943	2.00195	0	1.14746	0.0244141	0.00976562
-119.736	-478942	2.00195	-0.00488281	1.14746	0.0244141	-0.0146484
-119.735	-478941	2.00195	0	1.14258	0.0292969	0.00488281
-119.735	-478940	2.00195	0	1.13281	0.0292969	0
-119.735	-478939	2.00195	-0.00488281	1.12305	0.0292969	0
-119.734	-478938	2.00195	-0.00488281	1.11816	0.0292969	0.0146484
-119.734	-478937	2.00195	-0.00488281	1.1084	0.0244141	0.0146484
-119.734	-478936	2.00195	-0.00488281	1.09375	0.0292969	-0.00488281
-119.734	-478935	2.00195	0	1.08398	0.0195312	-0.0292969
-119.734	-478934	2.00195	0	1.06934	0.0195312	-0.00976562
-119.733	-478933	2.00195	-0.00488281	1.05469	0.0244141	0.00976562
-119.733	-478932	2.00195	0	1.04004	0.0244141	0.00488281
-119.733	-478931	2.00195	-0.00488281	1.02539	0.0244141	0.0146484
-119.733	-478930	2.00195	0	1.01074	0.0244141	-0.00488281
-119.732	-478929	2.00195	-0.00488281	0.996094	0.0195312	-0.00488281
-119.732	-478928	2.00195	-0.00488281	0.976562	0.0292969	0.0244141
-119.732	-478927	2.00195	-0.00488281	0.961914	0.0195312	-0.00488281
-119.731	-478926	2.00195	-0.00488281	0.947266	0.0244141	-0.00488281
-119.731	-478925	2.00195	-0.00488281	0.927734	0.0195312	-0.00976562
-119.731	-478924	2.00195	-0.00488281	0.913086	0.0146484	-0.0439453
-119.731	-478923	2.00195	-0.00976562	0.893555	0.0146484	-0.0390625
-119.731	-478922	2.00195	-0.00976562	0.878906	0.0146484	-0.00976562
-119.73	-478921	2.00195	-0.00488281	0.859375	0.0195312	0.0292969
-119.73	-478920	2.00195	-0.00488281	0.844727	0.0146484	0
-119.73	-478919	2.00195	0	0.825195	0.0146484	-0.0195312
-119.73	-478918	2.00195	-0.00488281	0.810547	0.0146484	-0.00488281
-119.729	-478917	2.00195	-0.00488281	0.791016	0.00976562	-0.00488281
-119.729	-478916	2.00195	0	0.78125	0.00488281	0
-119.729	-478915	2.00195	-0.00488281	0.776367	0.00488281	-0.0146484
-119.728	-478914	2.00195	-0.00488281	0.771484	0.00488281	-0.00488281
-119.728	-478913	2.00195	-0.00488281	0.766602	-0.00488281	-0.00976562
-119.728	-478912	2.00195	-0.00488281	0.761719	0	-0.0292969
-119.728	-478911	1.99707	-0.00976562	0.761719	0	-0.0195312
-119.728	-478910	2.00195	-0.00488281	0.751953	0.00488281	-0.0292969
-119.727	-478909	2.00195	-0.00488281	0.74707	0.00488281	0
-119.727	-478908	2.00195	-0.00488281	0.742188	0.00488281	0.0244141
-119.727	-478907	2.00195	-0.00488281	0.737305	0	-0.0146484
-119.727	-478906	2.00195	-0.00488281	0.727539	-0.00488281	-0.00976562
-119.726	-478905	2.00195	-0.00488281	0.717773	-0.00488281	-0.00976562
-119.726	-478904	2.00195	-0.00488281	0.708008	-0.00488281	-0.0244141
-119.726	-478903	2.00195	-0.00488281	0.698242	-0.00488281	-0.00488281
-119.725	-478902	2.00195	-0.00488281	0.688477	-0.00488281	0.00488281
-119.725	-478901	1.99707	-0.00488281	0.673828	-0.00488281	-0.0244141
-119.725	-478900	2.00195	-0.00488281	0.664062	0.00488281	0.0195312
-119.725	-478899	1.99707	-0.00488281	0.649414	0	0.00488281
-119.725	-478898	1.99707	-0.00976562	0.634766	0.00488281	0.0146484
-119.724	-478897	1.99707	-0.00488281	0.620117	0.00488281	-0.0146484
-119.724	-478896	2.00195	-0.00488281	0.605469	0.00488281	-0.00488281
-119.724	-478895	2.00195	-0.00488281	0.59082	0	-0.00488281
-119.724	-478894	2.00195	-0.00488281	0.576172	0.00488281	0
-119.723	-478893	1.99707	-0.00488281	0.561523	0.00488281	0.0292969
-119.723	-478892	1.99707	-0.00488281	0.546875	0.00488281	-0.0146484
-119.723	-478891	1.99707	-0.00488281	0.532227	0.00488281	-0.00976562
-119.722	-478890	1.99707	-0.00976562	0.517578	0.00488281	-0.00976562
-119.722	-478889	2.00195	-0.00488281	0.50293	0.00976562	-0.0341797
-119.722	-478888	1.99707	-0.00488281	0.488281	0.00976562	0.0195312
-119.722	-478887	2.00195	-0.00488281	0.478516	0.00488281	-0.0146484
-119.722	-478886	1.99707	0	0.463867	0.0146484	-0.00976562
-119.721	-478885	1.99707	-0.00976562	0.454102	0.0146484	-0.00488281
-119.721	-478884	1.99707	-0.00488281	0.439453	0.00976562	0.00488281
-119.721	-478883	2.00195	0	0.429688	0.00976562	-0.00488281
-119.721	-478882	2.00195	-0.00488281	0.424805	0.00976562	-0.0146484
-119.72	-478881	1.99707	-0.00488281	0.424805	0.00976562	-0.0146484
-119.72	-478880	2.00195	0	0.424805	0.0146484	0.0195312
-119.72	-478879	2.00195	0	0.424805	0.00976562	-0.00488281
-119.719	-478878	1.99707	-0.00488281	0.424805	0.0146484	-0.0390625
-119.719	-478877	1.99707	0	0.424805	0.0195312	0.0244141
-119.719	-478876	1.99707	-0.00488281	0.424805	0.0146484	-0.00488281
-119.719	-478875	1.99707	0	0.419922	0.00976562	-0.00488281
-119.719	-478874	1.99707	-0.00488281	0.419922	0.00976562	-0.00488281
-119.718	-478873	1.99707	-0.00488281	0.415039	0.0146484	0.00976562
-119.718	-478872	1.99707	0	0.415039	0.0146484	0
-119.718	-478871	1.99707	0	0.410156	0.0146484	-0.0195312
-119.718	-478870	1.99707	-0.00488281	0.400391	0.0146484	0.00488281
-119.717	-478869	1.99707	-0.00488281	0.395508	0.0195312	0.0195312
-119.717	-478868	1.99707	-0.00488281	0.385742	0.0146484	0
-119.717	-478867	1.99707	0	0.375977	0.0146484	-0.00488281
-119.716	-478866	1.99707	-0.00488281	0.371094	0.0146484	-0.00488281
-119.716	-478865	1.99707	-0.00488281	0.361328	0.0146484	0.00488281
-119.716	-478864	1.99707	-0.00488281	0.351562	0.00976562	-0.00976562
-119.716	-478863	1.99707	0	0.341797	0.00488281	-0.00488281
-119.716	-478862	1.99707	-0.00488281	0.332031	0.00976562	0
-119.715	-478861	1.99707	0	0.327148	0.00488281	-0.00976562
-119.715	-478860	1.99707	-0.00976562	0.317383	0.00488281	0.00488281
-119.715	-478859	1.99707	-0.00488281	0.302734	0.00488281	-0.0195312
-119.715	-478858	1.99707	-0.00488281	0.292969	0.00488281	0.00488281
-119.714	-478857	1.99707	-0.00488281	0.283203	0.00488281	0.0146484
-119.714	-478856	1.99707	-0.00488281	0.273438	0.00488281	-0.0146484
-119.714	-478855	1.99707	-0.00488281	0.263672	0.00976562	-0.0244141
-119.713	-478854	1.99707	0	0.258789	0.00488281	0.0244141
-119.713	-478853	1.99707	-0.00488281	0.249023	-0.00488281	-0.0488281
-119.713	-478852	1.99707	0	0.239258	0.00488281	0
-119.713	-478851	1.99707	-0.00488281	0.229492	0.00488281	0.00488281
-119.713	-478850	1.99219	-0.00976562	0.224609	-0.00488281	-0.00976562
-119.712	-478849	1.99707	-0.00488281	0.224609	-0.00488281	-0.0244141
-119.712	-478848	1.99707	-0.00488281	0.224609	0	-0.00976562
-119.712	-478847	1.99707	-0.00488281	0.229492	-0.00488281	-0.0244141
-119.712	-478846	1.99707	-0.00488281	0.234375	-0.00488281	-0.0195312
-119.711	-478845	1.99707	-0.00488281	0.239258	-0.00488281	0
-119.711	-478844	1.99707	-0.00488281	0.244141	-0.00976562	-0.0244141
-119.711	-478843	1.99707	0	0.249023	-0.00976562	0.00488281
-119.71	-478842	1.99707	-0.00488281	0.253906	-0.00976562	0
-119.71	-478841	1.99707	-0.00488281	0.258789	-0.00976562	-0.0292969
-119.71	-478840	1.99707	-0.00488281	0.258789	-0.00976562	0
-119.71	-478839	1.99707	-0.00488281	0.258789	-0.00488281	0.0146484
-119.71	-478838	1.99707	-0.00488281	0.258789	-0.00488281	0.00976562
-119.709	-478837	1.99707	-0.00488281	0.258789	-0.00488281	0
-119.709	-478836	1.99707	-0.00488281	0.258789	-0.00488281	-0.00488281
-119.709	-478835	1.99707	-0.00976562	0.253906	-0.00488281	0.00976562
-119.709	-478834	1.99707	-0.00488281	0.249023	-0.00976562	-0.00488281
-119.708	-478833	1.99707	-0.00488281	0.244141	-0.00488281	-0.00488281
-119.708	-478832	1.99707	-0.00488281	0.244141	-0.00488281	-0.00488281
-119.708	-478831	1.99707	-0.00488281	0.239258	-0.00488281	0.00976562
-119.707	-478830	1.99707	-0.00488281	0.234375	-0.00488281	-0.00976562
-119.707	-478829	1.99707	-0.00488281	0.229492	-0.00488281	-0.0146484
-119.707	-478828	1.99707	-0.00488281	0.219727	-0.00488281	-0.0244141
-119.707	-478827	1.99707	-0.00488281	0.219727	0	0
-119.707	-478826	1.99219	-0.00976562	0.214844	-0.00488281	-0.00488281
-119.706	-478825	1.99707	0	0.209961	0.00488281	0.0146484
-119.706	-478824	1.99219	-0.00488281	0.205078	0.00488281	0.0146484
-119.706	-478823	1.99707	0.00488281	0.195312	0.00976562	0.0195312
-119.706	-478822	1.99219	-0.00488281	0.19043	-0.00488281	0.00976562
-119.705	-478821	1.99219	-0.00488281	0.185547	-0.00488281	-0.0146484
-119.705	-478820	1.99707	-0.00488281	0.180664	0.00488281	-0.00488281
-119.705	-478819	1.99707	0	0.175781	0.00488281	-0.00976562
-119.704	-478818	1.99707	-0.00488281	0.170898	0.00488281	-0.00488281
-119.704	-478817	1.99707	0	0.170898	0.00976562	0.0195312
-119.704	-478816	1.99707	-0.00488281	0.170898	0.00488281	-0.00976562
-119.704	-478815	1.99219	-0.00488281	0.180664	0.00976562	0.00488281
-119.704	-478814	1.99707	-0.00488281	0.185547	0.00488281	-0.00488281
-119.703	-478813	1.99707	-0.00488281	0.195312	0.00488281	-0.0195312
-119.703	-478812	1.99707	-0.00488281	0.205078	0.00488281	0.00488281
-119.703	-478811	1.99707	-0.00488281	0.214844	0.00488281	-0.00976562
-119.703	-478810	1.99219	-0.00488281	0.219727	0.0146484	0
-119.702	-478809	1.99707	0	0.229492	0.0146484	-0.00488281
-119.702	-478808	1.99707	-0.00488281	0.239258	0.0146484	-0.00976562
-119.702	-478807	1.99707	-0.00488281	0.244141	0.0146484	-0.00488281
-119.701	-478806	1.99707	0	0.253906	0.0146484	0
-119.701	-478805	1.99219	0	0.258789	0.00976562	-0.0195312
-119.701	-478804	1.99219	-0.00488281	0.258789	0.00976562	-0.0146484
-119.701	-478803	1.99707	-0.00488281	0.258789	0.00976562	-0.00488281
-119.701	-478802	1.99707	0	0.263672	0.00976562	0
-119.7	-478801	1.99707	-0.00488281	0.268555	0.0146484	0.0195312
-119.7	-478800	1.99707	0	0.268555	0.00976562	-0.0195312
-119.7	-478799	1.99707	0	0.268555	0.0146484	0.00488281
-119.7	-478798	1.99219	0	0.268555	0.0146484	-0.0146484
-119.699	-478797	1.99707	-0.00488281	0.273438	0.0146484	0
-119.699	-478796	1.99219	-0.00488281	0.273438	0.00976562	-0.00488281
-119.699	-478795	1.99219	-0.00488281	0.273438	0.00976562	-0.00976562
-119.698	-478794	1.99707	-0.00488281	0.273438	0.00976562	-0.00976562
-119.698	-478793	1.99219	-0.00488281	0.273438	0.00488281	0.00976562
-119.698	-478792	1.99219	-0.00488281	0.273438	0.00488281	0
-119.698	-478791	1.99219	-0.00488281	0.273438	0.00488281	0.00976562
-119.698	-478790	1.99707	0	0.273438	0.00976562	-0.00976562
-119.697	-478789	1.99707	-0.00488281	0.273438	0.00488281	-0.0292969
-119.697	-478788	1.99219	-0.00488281	0.268555	0	-0.00488281
-119.697	-478787	1.99707	-0.00488281	0.273438	0.00976562	0.00976562
-119.697	-478786	1.99219	-0.00488281	0.273438	0.00488281	-0.00976562
-119.696	-478785	1.99707	-0.00488281	0.273438	0	0
-119.696	-478784	1.99219	-0.00488281	0.273438	0.00488281	0.00976562
-119.696	-478783	1.99707	0	0.273438	0	0.0195312
-119.695	-478782	1.99219	-0.00488281	0.288086	-0.00488281	-0.00488281
-119.695	-478781	1.99219	-0.00488281	0.297852	-0.00488281	-0.00488281
-119.695	-478780	1.99219	-0.00976562	0.3125	-0.00976562	-0.0195312
-119.695	-478779	1.99219	-0.00976562	0.327148	-0.00488281	-0.00488281
-119.695	-478778	1.99219	-0.00488281	0.336914	-0.00488281	-0.0244141
-119.694	-478777	1.99219	-0.00488281	0.351562	-0.00488281	-0.00488281
-119.694	-478776	1.99707	-0.00488281	0.366211	-0.00488281	-0.0292969
-119.694	-478775	1.99219	-0.00488281	0.380859	-0.00488281	0
-119.694	-478774	1.99219	-0.00488281	0.390625	-0.00488281	0
-119.693	-478773	1.99219	-0.00488281	0.400391	-0.00976562	0
-119.693	-478772	1.99219	-0.00488281	0.410156	-0.00976562	-0.00976562
-119.693	-478771	1.99219	-0.00488281	0.419922	-0.00488281	-0.0146484
-119.692	-478770	1.99219	-0.00488281	0.424805	-0.00488281	-0.00488281
-119.692	-478769	1.99219	-0.00488281	0.43457	-0.00488281	0.00976562
-119.692	-478768	1.99219	-0.00488281	0.439453	-0.00488281	-0.00976562
-119.692	-478767	1.99219	-0.00488281	0.444336	0	0.00976562
-119.692	-478766	1.99219	-0.00488281	0.449219	0	0.00488281
-119.691	-478765	1.99219	-0.00976562	0.454102	0	0.0195312
-119.691	-478764	1.99219	-0.00488281	0.458984	-0.00488281	-0.0292969
-119.691	-478763	1.99219	-0.00488281	0.458984	-0.00488281	-0.00488281
-119.691	-478762	1.99219	-0.00488281	0.463867	-0.00488281	-0.0292969
-119.69	-478761	1.99219	-0.00488281	0.46875	0	-0.00488281
-119.69	-478760	1.99219	-0.00488281	0.46875	0	0.00488281
-119.69	-478759	1.99219	-0.00488281	0.473633	0	0.0292969
-119.689	-478758	1.99219	0	0.473633	0.00488281	-0.0146484
-119.689	-478757	1.99219	-0.00488281	0.478516	0.00976562	0.0195312
-119.689	-478756	1.99219	-0.00488281	0.483398	0	-0.00488281
-119.689	-478755	1.99219	-0.00488281	0.483398	0.00976562	0.0146484
-119.689	-478754	1.99219	-0.00976562	0.483398	0.00488281	-0.0195312
-119.688	-478753	1.99219	0	0.483398	0.00488281	-0.00488281
-119.688	-478752	1.99219	-0.00488281	0.488281	0.00976562	-0.0195312
-119.688	-478751	1.99219	-0.00488281	0.488281	0.0146484	0.0146484
-119.688	-478750	1.99219	-0.00488281	0.493164	0.00488281	-0.0146484
-119.687	-478749	1.99219	-0.00488281	0.50293	0.0146484	0.0146484
-119.687	-478748	1.99219	0	0.512695	0.00976562	-0.00488281
-119.687	-478747	1.99219	-0.00488281	0.527344	0.0195312	0.0146484
-119.686	-478746	1.99219	-0.00488281	0.541992	0.0146484	0.00488281
-119.686	-478745	1.99219	0	0.556641	0.0146484	-0.00488281
-119.686	-478744	1.99219	0	0.571289	0.0195312	-0.00488281
-119.686	-478743	1.99219	0	0.581055	0.0195312	0.0195312
-119.686	-478742	1.99219	0	0.595703	0.0195312	-0.00976562
-119.685	-478741	1.99219	-0.00488281	0.605469	0.0146484	0
-119.685	-478740	1.99219	0	0.615234	0.0195312	0.00488281
-119.685	-478739	1.99219	-0.00488281	0.625	0.0195312	0.0146484
-119.684	-478738	1.99219	0	0.629883	0.0195312	-0.00976562
-119.684	-478737	1.99219	-0.00488281	0.639648	0.0195312	0
-119.684	-478736	1.99219	-0.00488281	0.644531	0.0195312	0
-119.684	-478735	1.99219	-0.00488281	0.644531	0.0195312	-0.00976562
-119.683	-478734	1.99219	0	0.649414	0.0195312	0.0146484
-119.683	-478733	1.99219	0	0.649414	0.0146484	-0.0195312
-119.683	-478732	1.99219	0	0.654297	0.0146484	-0.0146484
-119.683	-478731	1.99219	0	0.654297	0.0146484	-0.00488281
-119.683	-478730	1.99219	-0.00488281	0.654297	0.0146484	0
-119.682	-478729	1.99219	-0.00488281	0.654297	0.0146484	-0.00488281
-119.682	-478728	1.99219	0	0.654297	0.0195312	0.0146484
-119.682	-478727	1.99219	-0.00488281	0.649414	0.0195312	0.00488281
-119.681	-478726	1.99219	-0.00488281	0.649414	0.0195312	0.0244141
-119.681	-478725	1.99219	-0.00488281	0.649414	0.0146484	-0.0146484
-119.681	-478724	1.99219	-0.00488281	0.644531	0.0146484	-0.0195312
-119.681	-478723	1.99219	0	0.639648	0.0146484	0.00488281
-119.68	-478722	1.99219	-0.00488281	0.639648	0.0146484	-0.0146484
-119.68	-478721	1.99219	-0.00488281	0.634766	0.00976562	0.00488281
-119.68	-478720	1.99219	-0.00488281	0.629883	0.00976562	-0.0195312
-119.68	-478719	1.99219	-0.00488281	0.625	0.00488281	-0.0146484
-119.68	-478718	1.99219	-0.00488281	0.620117	0.00976562	-0.00976562
-119.679	-478717	1.99219	-0.00976562	0.620117	0.00488281	-0.00488281
-119.679	-478716	1.99219	-0.00488281	0.620117	0.00976562	0.00488281
-119.679	-478715	1.99219	0	0.625	0.00488281	0.00488281
-119.678	-478714	1.99219	-0.00488281	0.634766	0.00488281	0.00488281
-119.678	-478713	1.99219	-0.00488281	0.639648	-0.00488281	-0.0195312
-119.678	-478712	1.99219	-0.00488281	0.649414	0	0.0146484
-119.678	-478711	1.99219	-0.00488281	0.65918	-0.00488281	-0.0292969
-119.677	-478710	1.99219	-0.00488281	0.668945	0	0
-119.677	-478709	1.9873	-0.00488281	0.673828	0	-0.00976562
-119.677	-478708	1.99219	-0.00488281	0.673828	0	0.00488281
-119.677	-478707	1.9873	-0.00488281	0.678711	0	-0.00976562
-119.677	-478706	1.99219	-0.00488281	0.683594	0	-0.0195312
-119.676	-478705	1.99219	-0.00488281	0.683594	0	-0.0195312
-119.676	-478704	1.99219	-0.00488281	0.683594	0	-0.0146484
-119.676	-478703	1.99219	-0.00488281	0.683594	-0.00488281	-0.00976562
-119.675	-478702	1.99219	-0.00488281	0.683594	-0.00488281	-0.00488281
-119.675	-478701	1.99219	-0.00488281	0.683594	0	0
-119.675	-478700	1.9873	-0.00488281	0.678711	0	0.00976562
-119.675	-478699	1.9873	-0.00488281	0.673828	0.00488281	0
-119.674	-478698	1.9873	-0.00488281	0.664062	0	0
-119.674	-478697	1.9873	-0.00488281	0.664062	0.00488281	0.00976562
-119.674	-478696	1.9873	-0.00488281	0.654297	0	-0.0146484
-119.674	-478695	1.9873	-0.00488281	0.649414	0	-0.0244141
-119.674	-478694	1.99219	0	0.639648	0.00976562	0.0244141
-119.673	-478693	1.9873	-0.00488281	0.629883	0.00976562	0.0195312
-119.673	-478692	1.9873	-0.00488281	0.625	0	-0.00488281
-119.673	-478691	1.9873	0	0.620117	0	0.0195312
-119.672	-478690	1.9873	-0.00488281	0.610352	0.00976562	0.0195312
-119.672	-478689	1.9873	0	0.605469	0.00488281	-0.00976562
-119.672	-478688	1.99219	-0.00488281	0.595703	0.0146484	0.0195312
-119.672	-478687	1.9873	-0.00488281	0.585938	0.00488281	0
-119.671	-478686	1.9873	-0.00488281	0.581055	0.0146484	-0.0195312
-119.671	-478685	1.9873	-0.00488281	0.571289	0.00976562	0.0292969
-119.671	-478684	1.9873	-0.00488281	0.566406	0.00976562	0.00488281
-119.671	-478683	1.9873	-0.00488281	0.561523	0.00976562	-0.0146484
-119.671	-478682	1.99219	-0.00488281	0.561523	0.00976562	-0.00976562
-119.67	-478681	1.9873	-0.00488281	0.566406	0.0146484	-0.00976562
-119.67	-478680	1.99219	0	0.566406	0.0146484	0.0341797
-119.67	-478679	1.9873	-0.00488281	0.576172	0.00976562	-0.0292969
-119.669	-478678	1.9873	0	0.576172	0.00976562	-0.00488281
-119.669	-478677	1.9873	0	0.581055	0.0146484	0.0146484
-119.669	-478676	1.9873	0	0.585938	0.0146484	-0.00488281
-119.669	-478675	1.9873	0	0.585938	0.0195312	0.00488281
-119.668	-478674	1.9873	0	0.59082	0.0195312	-0.00488281
-119.668	-478673	1.9873	-0.00488281	0.585938	0.0146484	0.0146484
-119.668	-478672	1.9873	-0.00488281	0.585938	0.0195312	0.0146484
-119.668	-478671	1.9873	0	0.585938	0.0146484	-0.0292969
-119.668	-478670	1.9873	0	0.581055	0.0146484	-0.00976562
-119.667	-478669	1.9873	-0.00488281	0.581055	0.0195312	-0.00976562
-119.667	-478668	1.9873	-0.00488281	0.571289	0.0146484	-0.00488281
-119.667	-478667	1.99219	-0.00488281	0.566406	0.0146484	0.00488281
-119.666	-478666	1.9873	-0.00488281	0.561523	0.0146484	0.00488281
-119.666	-478665	1.9873	-0.00488281	0.556641	0.0195312	0.0341797
-119.666	-478664	1.9873	0	0.551758	0.0146484	-0.00976562
-119.666	-478663	1.99219	0	0.541992	0.0146484	-0.00976562
-119.665	-478662	1.9873	-0.00488281	0.532227	0.0146484	-0.00976562
-119.665	-478661	1.9873	-0.00488281	0.527344	0.0146484	0.00488281
-119.665	-478660	1.9873	-0.00488281	0.517578	0.0146484	-0.0146484
-119.665	-478659	1.9873	0	0.507812	0.00976562	-0.0585938
-119.665	-478658	1.99219	0	0.498047	0.00976562	-0.00976562
-119.664	-478657	1.9873	-0.00488281	0.493164	0.00976562	-0.00976562
-119.664	-478656	1.9873	-0.00488281	0.478516	0.0146484	0.0244141
-119.664	-478655	1.9873	-0.00488281	0.473633	0.00976562	-0.00976562
-119.663	-478654	1.9873	-0.00488281	0.463867	0.00976562	-0.0146484
-119.663	-478653	1.9873	-0.00488281	0.454102	0.00976562	-0.00976562
-119.663	-478652	1.9873	0	0.444336	0.00488281	-0.0244141
-119.663	-478651	1.9873	-0.00488281	0.43457	0	0.0146484
-119.662	-478650	1.9873	-0.00488281	0.429688	0.00488281	0.00488281
-119.662	-478649	1.9873	-0.00488281	0.424805	-0.00488281	-0.0195312
-119.662	-478648	1.9873	-0.00488281	0.429688	0	-0.00976562
-119.662	-478647	1.9873	-0.00976562	0.429688	-0.00488281	-0.0244141
-119.662	-478646	1.9873	-0.00488281	0.43457	0.00488281	-0.00976562
-119.661	-478645	1.9873	-0.00488281	0.439453	0.00488281	0
-119.661	-478644	1.9873	-0.00488281	0.444336	0	-0.00976562
-119.661	-478643	1.9873	-0.00488281	0.449219	-0.00488281	0.00488281
-119.66	-478642	1.9873	-0.00488281	0.449219	-0.00488281	0.00488281
-119.66	-478641	1.9873	-0.00488281	0.454102	-0.00976562	-0.0146484
-119.66	-478640	1.9873	-0.00488281	0.454102	-0.00488281	-0.00488281
-119.66	-478639	1.9873	-0.00488281	0.454102	-0.00976562	-0.00488281
-119.659	-478638	1.9873	-0.00488281	0.449219	-0.00976562	-0.0195312
-119.659	-478637	1.9873	-0.00488281	0.449219	-0.00488281	0.00488281
-119.659	-478636	1.9873	-0.00488281	0.444336	0	-0.00488281
-119.659	-478635	1.9873	-0.00488281	0.439453	-0.00488281	0
-119.659	-478634	1.9873	-0.00488281	0.43457	0.00488281	0.00976562
-119.658	-478633	1.9873	-0.00488281	0.429688	0	-0.0146484
-119.658	-478632	1.9873	-0.00488281	0.419922	0	0.00488281
-119.658	-478631	1.9873	-0.00488281	0.415039	-0.00488281	-0.00488281
-119.657	-478630	1.9873	-0.00488281	0.410156	0	-0.00488281
-119.657	-478629	1.9873	-0.00488281	0.400391	-0.00488281	0
-119.657	-478628	1.9873	-0.00488281	0.390625	0	-0.00488281
-119.657	-478627	1.9873	0	0.380859	0.00488281	0
-119.656	-478626	1.9873	0	0.375977	0.00488281	0.00976562
-119.656	-478625	1.9873	0	0.371094	0.00488281	0.0195312
-119.656	-478624	1.9873	-0.00488281	0.356445	0.00488281	0.00488281
-119.656	-478623	1.9873	-0.00488281	0.351562	0.00488281	-0.00488281
-119.656	-478622	1.9873	-0.00488281	0.341797	0	-0.0488281
-119.655	-478621	1.9873	-0.00488281	0.336914	-0.00488281	-0.0439453
-119.655	-478620	1.9873	0	0.327148	0	-0.00976562
-119.655	-478619	1.9873	-0.00488281	0.317383	0.00976562	-0.00976562
-119.654	-478618	1.9873	0	0.307617	0.00488281	0
-119.654	-478617	1.9873	0	0.302734	0	-0.0244141
-119.654	-478616	1.9873	0	0.297852	0.00976562	0.00976562
-119.654	-478615	1.9873	-0.00488281	0.302734	0.00488281	-0.0244141
-119.653	-478614	1.9873	-0.00488281	0.307617	0.00976562	-0.0244141
-119.653	-478613	1.9873	-0.00488281	0.3125	0.00488281	0
-119.653	-478612	1.9873	-0.00488281	0.317383	0.00976562	-0.0146484
-119.653	-478611	1.9873	0	0.317383	0.00976562	0.0195312
-119.653	-478610	1.9873	0	0.322266	0.00976562	-0.00488281
-119.652	-478609	1.9873	-0.00488281	0.327148	0.00976562	-0.0195312
-119.652	-478608	1.9873	0	0.327148	0.00976562	0.00488281
-119.652	-478607	1.9873	0	0.332031	0.0195312	0.00488281
-119.651	-478606	1.9873	0	0.332031	0.0146484	-0.00976562
-119.651	-478605	1.9873	-0.00488281	0.332031	0.0195312	-0.00976562
-119.651	-478604	1.9873	0	0.332031	0.0146484	-0.00488281
-119.651	-478603	1.9873	0	0.332031	0.0146484	-0.0195312
-119.65	-478602	1.9873	0	0.327148	0.00976562	-0.00976562
-119.65	-478601	1.9873	-0.00488281	0.327148	0.0146484	0.0146484
-119.65	-478600	1.9873	-0.00488281	0.322266	0.00488281	-0.00488281
-119.65	-478599	1.9873	0	0.317383	0.00488281	-0.0146484
-119.65	-478598	1.9873	0	0.3125	0.00488281	0
-119.649	-478597	1.9873	-0.00488281	0.307617	0.0146484	0.00976562
-119.649	-478596	1.98242	-0.00488281	0.307617	0.0146484	0.0195312
-119.649	-478595	1.9873	-0.00488281	0.297852	0.0146484	-0.0146484
-119.648	-478594	1.98242	0	0.292969	0.0195312	0.00976562
-119.648	-478593	1.9873	-0.00488281	0.288086	0.00976562	-0.00488281
-119.648	-478592	1.9873	-0.00488281	0.27832	0	0.00488281
-119.648	-478591	1.98242	-0.00488281	0.27832	0.00488281	0.00976562
-119.647	-478590	1.9873	0	0.268555	-0.0146484	0.0195312
-119.647	-478589	1.98242	-0.00976562	0.263672	-0.0488281	-0.0146484
-119.647	-478588	1.9873	-0.00488281	0.258789	-0.0585938	-0.00976562
-119.647	-478587	1.9873	-0.00488281	0.253906	-0.0537109	-0.0195312
-119.647	-478586	1.9873	-0.00976562	0.249023	-0.0146484	0
-119.646	-478585	1.98242	-0.00488281	0.244141	-0.00976562	0
-119.646	-478584	1.9873	-0.00488281	0.234375	-0.00488281	-0.00976562
-119.646	-478583	1.9873	-0.00488281	0.234375	-0.00488281	-0.0146484
-119.645	-478582	1.9873	-0.00488281	0.239258	-0.00488281	0
-119.645	-478581	1.98242	-0.00488281	0.244141	-0.00488281	-0.00488281
-119.645	-478580	1.98242	-0.00488281	0.253906	-0.00488281	0.00488281
-119.645	-478579	1.98242	-0.00976562	0.263672	-0.00488281	-0.0195312
-119.644	-478578	1.9873	-0.00488281	0.273438	-0.00488281	0
-119.644	-478577	1.98242	-0.00488281	0.27832	-0.00976562	-0.00488281
-119.644	-478576	1.9873	-0.00488281	0.288086	-0.00488281	0.00976562
-119.644	-478575	1.98242	-0.00488281	0.292969	-0.00976562	-0.0146484
-119.644	-478574	1.9873	-0.00488281	0.297852	-0.00976562	-0.00976562
-119.643	-478573	1.9873	-0.00488281	0.302734	-0.00976562	0.00488281
-119.643	-478572	1.98242	-0.00488281	0.307617	-0.00488281	0
-119.643	-478571	1.98242	-0.00488281	0.307617	-0.00976562	-0.0146484
-119.642	-478570	1.98242	-0.00488281	0.3125	-0.00488281	-0.00488281
-119.642	-478569	1.98242	-0.00488281	0.3125	-0.00488281	0.00488281
-119.642	-478568	1.98242	-0.00488281	0.3125	0	0.00488281
-119.642	-478567	1.9873	-0.00488281	0.3125	0	0.00488281
-119.641	-478566	1.98242	-0.00488281	0.3125	0	0
-119.641	-478565	1.98242	-0.00976562	0.3125	0	0.00976562
-119.641	-478564	1.98242	-0.00488281	0.3125	0	-0.00976562
-119.641	-478563	1.9873	-0.00488281	0.3125	0	-0.0146484
-119.641	-478562	1.98242	-0.00488281	0.307617	0	-0.00976562
-119.64	-478561	1.98242	-0.00488281	0.307617	0.00488281	0.00488281
-119.64	-478560	1.98242	-0.00488281	0.302734	0	0.00488281
-119.64	-478559	1.98242	-0.00488281	0.297852	0.00488281	-0.00488281
-119.639	-478558	1.98242	-0.00488281	0.297852	0	-0.0244141
-119.639	-478557	1.98242	-0.00488281	0.292969	0.00976562	0.0195312
-119.639	-478556	1.98242	-0.00488281	0.292969	-0.00488281	-0.00976562
-119.639	-478555	1.98242	-0.00488281	0.288086	0.00976562	0.00488281
-119.638	-478554	1.98242	-0.00488281	0.288086	0.00976562	-0.0244141
-119.638	-478553	1.98242	-0.00488281	0.283203	0.00976562	0.00976562
-119.638	-478552	1.98242	-0.00976562	0.283203	0.00488281	-0.00976562
-119.638	-478551	1.98242	-0.00488281	0.283203	0.00976562	0
-119.638	-478550	1.98242	-0.00488281	0.283203	0.00976562	0
-119.637	-478549	1.98242	-0.00488281	0.288086	0.00976562	-0.00488281
-119.637	-478548	1.98242	0	0.297852	0.00976562	0.00976562
-119.637	-478547	1.98242	0	0.307617	0.00976562	0.0146484
-119.636	-478546	1.98242	0	0.317383	0.00976562	-0.00976562
-119.636	-478545	1.98242	-0.00488281	0.327148	0.0146484	0.00488281
-119.636	-478544	1.98242	0	0.336914	0.00976562	-0.00488281
-119.636	-478543	1.98242	-0.00488281	0.34668	0.0146484	-0.0195312
-119.635	-478542	1.98242	0	0.356445	0.0146484	0.00976562
-119.635	-478541	1.98242	-0.00488281	0.366211	0.0146484	-0.0146484
-119.635	-478540	1.98242	0	0.375977	0.0146484	-0.00488281
-119.635	-478539	1.98242	0	0.380859	0.00976562	-0.00976562
-119.635	-478538	1.98242	0	0.385742	0.0146484	0.0146484
-119.634	-478537	1.98242	-0.00488281	0.390625	0.0146484	0.00976562
-119.634	-478536	1.98242	0	0.395508	0.00976562	-0.0195312
-119.634	-478535	1.98242	0	0.390625	0.00976562	0
-119.633	-478534	1.98242	-0.00488281	0.400391	0.00976562	-0.0146484
-119.633	-478533	1.98242	-0.00488281	0.400391	0.0146484	-0.00976562
-119.633	-478532	1.98242	0	0.400391	0.00976562	-0.00976562
-119.633	-478531	1.98242	-0.00488281	0.400391	0.0146484	0.0195312
-119.632	-478530	1.98242	0	0.405273	0.00488281	-0.0146484
-119.632	-478529	1.98242	-0.00488281	0.405273	0.00976562	0
-119.632	-478528	1.98242	-0.00488281	0.405273	0.00488281	-0.0292969
-119.632	-478527	1.98242	0	0.400391	0.00976562	0.00976562
-119.632	-478526	1.98242	0	0.405273	0.00976562	0.00976562
-119.631	-478525	1.98242	0	0.400391	0.00488281	0.0146484
-119.631	-478524	1.98242	0	0.400391	0.00488281	0.0146484
-119.631	-478523	1.98242	0	0.400391	0	-0.00488281
-119.63	-478522	1.98242	-0.00488281	0.400391	0.00976562	0
-119.63	-478521	1.98242	-0.00976562	0.400391	0	-0.0146484
-119.63	-478520	1.98242	-0.00488281	0.400391	0.175781	1.85547
-119.63	-478519	1.98242	-0.00488281	0.395508	0.27832	1.83594
-119.629	-478518	1.98242	-0.00488281	0.395508	0.375977	1.85059
-119.629	-478517	1.98242	-0.00488281	0.395508	0.473633	1.85547
-119.629	-478516	1.98242	-0.00976562	0.400391	0.561523	1.83105
-119.629	-478515	1.98242	-0.00488281	0.410156	0.644531	1.85059
-119.629	-478514	1.98242	-0.00488281	0.419922	0.727539	1.85547
-119.628	-478513	1.98242	-0.00488281	0.43457	0.795898	1.83594
-119.628	-478512	1.98242	-0.00976562	0.449219	0.849609	1.83105
-119.628	-478511	1.98242	-0.00976562	0.463867	0.878906	1.84082
-119.627	-478510	1.98242	-0.00488281	0.473633	0.898438	1.8457
-119.627	-478509	1.98242	-0.00488281	0.488281	0.908203	1.85547
-119.627	-478508	1.98242	-0.00488281	0.498047	0.917969	1.86035
-119.627	-478507	1.98242	-0.00976562	0.507812	0.922852	1.85059
-119.626	-478506	1.98242	-0.00488281	0.517578	0.932617	1.85059
-119.626	-478505	1.98242	-0.00976562	0.522461	0.942383	1.85059
-119.626	-478504	1.98242	-0.00488281	0.532227	0.942383	1.8457
-119.626	-478503	1.98242	-0.00488281	0.537109	0.947266	1.84082
-119.626	-478502	1.98242	-0.00488281	0.541992	0.952148	1.8457
-119.625	-478501	1.98242	-0.00488281	0.546875	0.952148	1.8457
-119.625	-478500	1.98242	-0.00488281	0.546875	0.957031	1.85059
-119.625	-478499	1.98242	-0.00488281	0.551758	0.957031	1.8457
-119.624	-478498	1.98242	-0.00976562	0.556641	0.957031	1.8457
-119.624	-478497	1.98242	-0.00488281	0.551758	0.957031	1.8457
-119.624	-478496	1.97754	-0.00488281	0.556641	0.961914	1.84082
-119.624	-478495	1.98242	-0.00488281	0.561523	0.961914	1.85059
-119.624	-478494	1.98242	-0.00976562	0.561523	0.961914	1.85059
-119.623	-478493	1.98242	-0.00976562	0.561523	0.957031	1.83105
-119.623	-478492	1.98242	-0.00976562	0.561523	0.966797	1.85059
-119.623	-478491	1.98242	-0.00488281	0.561523	0.966797	1.85547
-119.623	-478490	1.98242	-0.00976562	0.561523	0.966797	1.86035
-119.622	-478489	1.98242	-0.00488281	0.561523	0.966797	1.83105
-119.622	-478488	1.98242	-0.00488281	0.561523	0.966797	1.84082
-119.622	-478487	1.98242	0	0.561523	0.966797	1.85547
-119.621	-478486	1.98242	-0.00488281	0.561523	0.966797	1.84082
-119.621	-478485	1.98242	-0.00488281	0.561523	0.97168	1.84082
-119.621	-478484	1.98242	-0.00488281	0.561523	0.976562	1.85059
-119.621	-478483	1.98242	-0.00488281	0.566406	0.97168	1.84082
-119.621	-478482	1.98242	-0.00488281	0.571289	0.97168	1.85059
-119.62	-478481	1.97754	-0.00488281	0.585938	0.97168	1.83594
-119.62	-478480	1.98242	-0.00488281	0.600586	0.97168	1.8457
-119.62	-478479	1.98242	-0.00488281	0.610352	0.976562	1.86035
-119.62	-478478	1.98242	0	0.625	0.97168	1.86035
-119.619	-478477	1.98242	-0.00488281	0.634766	0.976562	1.8457
-119.619	-478476	1.98242	-0.00488281	0.644531	0.976562	1.85059
-119.619	-478475	1.97754	-0.00488281	0.654297	0.976562	1.85059
-119.618	-478474	1.97754	-0.00488281	0.664062	0.976562	1.85059
-119.618	-478473	1.97754	-0.00488281	0.673828	0.981445	1.86035
-119.618	-478472	1.98242	-0.00488281	0.678711	0.976562	1.8457
-119.618	-478471	1.98242	-0.00488281	0.683594	0.976562	1.84082
-119.618	-478470	1.97754	-0.00488281	0.693359	0.97168	1.83594
-119.617	-478469	1.98242	-0.00488281	0.693359	0.976562	1.85059
-119.617	-478468	1.97754	-0.00488281	0.698242	0.976562	1.85547
-119.617	-478467	1.98242	0	0.698242	0.976562	1.86523
-119.617	-478466	1.97754	-0.00488281	0.698242	0.97168	1.84082
-119.616	-478465	1.98242	-0.00488281	0.698242	0.976562	1.85059
-119.616	-478464	1.97754	-0.00488281	0.698242	0.981445	1.85059
-119.616	-478463	1.97754	-0.00488281	0.698242	0.976562	1.84082
-119.615	-478462	1.97754	-0.00488281	0.693359	0.976562	1.84082
-119.615	-478461	1.98242	-0.00488281	0.693359	0.981445	1.85547
-119.615	-478460	1.97754	-0.00488281	0.688477	0.976562	1.86035
-119.615	-478459	1.98242	-0.00488281	0.683594	0.976562	1.84082
-119.615	-478458	1.98242	0	0.683594	0.976562	1.85547
-119.614	-478457	1.98242	-0.00488281	0.673828	0.97168	1.85059
-119.614	-478456	1.97754	-0.00488281	0.673828	0.97168	1.8457
-119.614	-478455	1.97754	-0.00976562	0.668945	0.97168	1.86035
-119.614	-478454	1.97754	-0.00488281	0.664062	0.97168	1.83594
-119.613	-478453	1.97754	-0.00488281	0.65918	0.97168	1.85059
-119.613	-478452	1.97754	-0.00488281	0.65918	0.97168	1.85059
-119.613	-478451	1.97754	-0.00976562	0.654297	0.966797	1.83105
-119.612	-478450	1.97754	-0.00488281	0.654297	0.97168	1.85059
-119.612	-478449	1.97754	-0.00488281	0.654297	0.966797	1.84082
-119.612	-478448	1.97754	-0.00976562	0.65918	0.966797	1.84082
-119.612	-478447	1.97754	-0.00488281	0.664062	0.961914	1.8457
-119.612	-478446	1.97754	-0.00488281	0.673828	0.966797	1.8457
-119.611	-478445	1.97754	-0.00488281	0.683594	0.966797	1.85059
-119.611	-478444	1.97754	-0.00488281	0.688477	0.966797	1.8457
-119.611	-478443	1.97754	-0.00488281	0.693359	0.966797	1.85059
-119.611	-478442	1.98242	-0.00488281	0.698242	0.966797	1.8457
-119.61	-478441	1.97754	-0.00488281	0.703125	0.966797	1.85059
-119.61	-478440	1.97754	-0.00976562	0.708008	0.961914	1.8457
-119.61	-478439	1.97754	-0.00976562	0.708008	0.961914	1.85059
-119.609	-478438	1.97754	-0.00488281	0.708008	0.961914	1.85547
-119.609	-478437	1.97754	-0.00488281	0.708008	0.966797	1.8457
-119.609	-478436	1.97754	-0.00488281	0.703125	0.966797	1.85059
-119.609	-478435	1.97754	-0.00488281	0.703125	0.961914	1.85059
-119.609	-478434	1.97754	-0.00488281	0.698242	0.97168	1.85547
-119.608	-478433	1.97754	-0.00976562	0.693359	0.97168	1.85059
-119.608	-478432	1.97754	-0.00488281	0.683594	0.966797	1.84082
-119.608	-478431	1.97754	-0.00488281	0.678711	0.966797	1.85547
-119.608	-478430	1.97754	-0.00488281	0.673828	0.966797	1.85547
-119.607	-478429	1.97754	-0.00488281	0.668945	0.966797	1.85059
-119.607	-478428	1.97754	-0.00488281	0.65918	0.966797	1.8457
-119.607	-478427	1.97754	-0.00976562	0.649414	0.961914	1.84082
-119.606	-478426	1.97754	-0.00488281	0.644531	0.957031	1.82129
-119.606	-478425	1.97754	-0.00488281	0.629883	0.966797	1.86523
-119.606	-478424	1.97754	-0.00488281	0.625	0.966797	1.8457
-119.606	-478423	1.97754	-0.00488281	0.615234	0.97168	1.85547
-119.606	-478422	1.97754	-0.00976562	0.605469	0.966797	1.85059
-119.605	-478421	1.97754	-0.00488281	0.595703	0.966797	1.83594
-119.605	-478420	1.97754	0	0.585938	0.966797	1.8457
-119.605	-478419	1.97754	-0.00488281	0.581055	0.97168	1.85059
-119.605	-478418	1.97754	-0.00488281	0.571289	0.966797	1.83594
-119.604	-478417	1.97754	-0.00488281	0.561523	0.966797	1.83594
-119.604	-478416	1.97754	-0.00488281	0.556641	0.97168	1.84082
-119.604	-478415	1.97754	0	0.561523	0.97168	1.86523
-119.603	-478414	1.97754	-0.00488281	0.561523	0.97168	1.86035
-119.603	-478413	1.97754	-0.00488281	0.566406	0.976562	1.8457
-119.603	-478412	1.97754	-0.00488281	0.571289	0.976562	1.8457
-119.603	-478411	1.97754	-0.00488281	0.571289	0.976562	1.85547
-119.603	-478410	1.97754	-0.00488281	0.576172	0.976562	1.8457
-119.602	-478409	1.97754	-0.00488281	0.576172	0.976562	1.85059
-119.602	-478408	1.97266	-0.00488281	0.581055	0.97168	1.84082
-119.602	-478407	1.97754	0	0.581055	0.976562	1.8457
-119.602	-478406	1.97754	-0.00488281	0.581055	0.976562	1.85547
-119.601	-478405	1.97754	-0.00488281	0.581055	0.976562	1.86035
-119.601	-478404	1.97754	-0.00488281	0.576172	0.976562	1.8457
-119.601	-478403	1.97754	-0.00488281	0.576172	0.976562	1.84082
-119.6	-478402	1.97754	-0.00488281	0.571289	0.976562	1.85059
-119.6	-478401	1.97754	-0.00488281	0.566406	0.976562	1.8457
-119.6	-478400	1.97754	-0.00488281	0.561523	0.976562	1.85547
-119.6	-478399	1.97754	-0.00488281	0.556641	0.976562	1.86035
-119.6	-478398	1.97754	-0.00488281	0.546875	0.97168	1.8457
-119.599	-478397	1.97754	-0.00488281	0.541992	0.976562	1.85059
-119.599	-478396	1.97754	-0.00488281	0.532227	0.976562	1.8457
-119.599	-478395	1.97754	-0.00488281	0.527344	0.97168	1.8457
-119.599	-478394	1.97754	-0.00488281	0.517578	0.97168	1.85547
-119.598	-478393	1.97754	-0.00488281	0.512695	0.97168	1.82617
-119.598	-478392	1.97754	-0.00488281	0.507812	0.976562	1.85059
-119.598	-478391	1.97754	-0.00488281	0.493164	0.976562	1.83594
-119.597	-478390	1.97754	-0.00488281	0.488281	0.976562	1.8457
-119.597	-478389	1.97754	-0.00976562	0.478516	0.966797	1.84082
-119.597	-478388	1.97754	-0.00488281	0.473633	0.966797	1.83105
-119.597	-478387	1.97754	-0.00488281	0.463867	0.97168	1.86523
-119.597	-478386	1.97754	-0.00488281	0.454102	0.966797	1.83594
-119.596	-478385	1.97754	-0.00488281	0.449219	0.97168	1.83594
-119.596	-478384	1.97754	-0.00488281	0.439453	0.966797	1.84082
-119.596	-478383	1.97754	-0.00488281	0.43457	0.966797	1.8457
-119.596	-478382	1.97754	-0.00976562	0.43457	0.97168	1.8457
-119.595	-478381	1.97754	-0.00488281	0.439453	0.966797	1.85059
-119.595	-478380	1.97754	-0.00488281	0.444336	0.966797	1.8457
-119.595	-478379	1.97754	-0.00488281	0.449219	0.961914	1.8457
-119.594	-478378	1.97754	-0.00488281	0.454102	0.966797	1.8457
-119.594	-478377	1.97754	-0.00488281	0.458984	0.961914	1.84082
-119.594	-478376	1.97754	-0.00488281	0.463867	0.961914	1.8457
-119.594	-478375	1.97754	-0.00488281	0.46875	0.966797	1.84082
-119.594	-478374	1.97754	-0.00976562	0.46875	0.961914	1.85059
-119.593	-478373	1.97754	-0.00488281	0.473633	0.961914	1.8457
-119.593	-478372	1.97754	-0.00488281	0.473633	0.961914	1.83594
-119.593	-478371	1.97754	-0.00976562	0.473633	0.961914	1.83594
-119.593	-478370	1.97754	-0.00488281	0.473633	0.966797	1.85547
-119.592	-478369	1.97266	-0.00976562	0.46875	0.961914	1.85059
-119.592	-478368	1.97754	-0.00488281	0.46875	0.966797	1.85547
-119.592	-478367	1.97754	-0.00488281	0.463867	0.961914	1.85059
-119.591	-478366	1.97266	-0.00488281	0.458984	0.961914	1.84082
-119.591	-478365	1.97754	-0.00488281	0.458984	0.961914	1.8457
-119.591	-478364	1.97754	-0.00488281	0.454102	0.961914	1.86035
-119.591	-478363	1.97754	-0.00976562	0.449219	0.966797	1.86035
-119.591	-478362	1.97754	-0.00488281	0.444336	0.961914	1.83594
-119.59	-478361	1.97266	-0.00488281	0.43457	0.966797	1.85059
-119.59	-478360	1.97266	-0.00488281	0.429688	0.966797	1.84082
-119.59	-478359	1.97754	-0.00976562	0.424805	0.961914	1.85059
-119.59	-478358	1.97754	-0.00488281	0.419922	0.966797	1.84082
-119.589	-478357	1.97754	-0.00488281	0.410156	0.966797	1.8457
-119.589	-478356	1.97754	-0.00976562	0.405273	0.966797	1.83594
-119.589	-478355	1.97754	-0.00488281	0.400391	0.961914	1.83594
-119.588	-478354	1.97266	-0.00488281	0.390625	0.961914	1.85059
-119.588	-478353	1.97754	-0.00488281	0.385742	0.966797	1.84082
-119.588	-478352	1.97266	-0.00976562	0.380859	0.976562	1.86035
-119.588	-478351	1.97266	-0.00488281	0.375977	0.97168	1.85059
-119.588	-478350	1.97266	-0.00488281	0.371094	0.966797	1.8457
-119.587	-478349	1.97754	-0.00488281	0.371094	0.966797	1.85547
-119.587	-478348	1.97266	-0.00488281	0.375977	0.97168	1.83594
-119.587	-478347	1.97266	-0.00488281	0.385742	0.97168	1.8457
-119.587	-478346	1.97266	-0.00488281	0.390625	0.966797	1.86035
-119.586	-478345	1.97754	-0.00488281	0.400391	0.966797	1.84082
-119.586	-478344	1.97266	-0.00488281	0.400391	0.97168	1.8457
-119.586	-478343	1.97754	-0.00488281	0.405273	0.976562	1.85547
-119.585	-478342	1.97754	-0.00488281	0.410156	0.976562	1.8457
-119.585	-478341	1.97266	-0.00488281	0.415039	0.976562	1.85059
-119.585	-478340	1.97754	-0.00488281	0.419922	0.976562	1.85059
-119.585	-478339	1.97754	-0.00488281	0.419922	0.97168	1.8457
-119.585	-478338	1.97754	-0.00488281	0.424805	0.97168	1.8457
-119.584	-478337	1.97754	-0.00488281	0.424805	0.97168	1.8457
-119.584	-478336	1.97754	-0.00488281	0.419922	0.97168	1.85547
-119.584	-478335	1.97754	-0.00488281	0.419922	0.97168	1.84082
-119.584	-478334	1.97754	-0.00488281	0.419922	0.976562	1.8457
-119.583	-478333	1.97266	-0.00488281	0.415039	0.976562	1.86035
-119.583	-478332	1.97754	-0.00488281	0.415039	0.976562	1.85059
-119.583	-478331	1.97266	-0.00488281	0.410156	0.976562	1.85059
-119.582	-478330	1.97754	-0.00488281	0.405273	0.976562	1.84082
-119.582	-478329	1.97754	0	0.400391	0.97168	1.8457
-119.582	-478328	1.97266	-0.00488281	0.395508	0.976562	1.85547
-119.582	-478327	1.97754	0	0.390625	0.976562	1.85547
-119.582	-478326	1.97266	-0.00488281	0.385742	0.976562	1.85547
-119.581	-478325	1.97266	-0.00488281	0.380859	0.966797	1.86035
-119.581	-478324	1.97266	-0.00488281	0.375977	0.97168	1.84082
-119.581	-478323	1.97266	-0.00488281	0.366211	0.97168	1.83594
-119.581	-478322	1.97266	-0.00976562	0.361328	0.966797	1.83594
-119.58	-478321	1.97266	-0.00488281	0.356445	0.976562	1.85547
-119.58	-478320	1.97266	-0.00488281	0.351562	0.966797	1.83594
-119.58	-478319	1.97266	-0.00488281	0.34668	0.961914	1.85059
-119.579	-478318	1.97266	0	0.341797	0.864258	0.0341797
-119.579	-478317	1.97266	-0.00488281	0.336914	0.78125	-0.00488281
-119.579	-478316	1.97266	0	0.336914	0.712891	0
-119.579	-478315	1.97266	-0.00976562	0.341797	0.644531	-0.0195312
-119.579	-478314	1.97266	-0.00488281	0.34668	0.581055	-0.0195312
-119.578	-478313	1.97266	-0.00488281	0.356445	0.512695	-0.00488281
-119.578	-478312	1.97754	-0.00488281	0.366211	0.458984	-0.00976562
-119.578	-478311	1.97266	-0.00488281	0.375977	0.390625	-0.00488281
-119.578	-478310	1.97754	-0.00488281	0.385742	0.332031	-0.0146484
-119.577	-478309	1.97266	-0.00488281	0.390625	0.273438	-0.00976562
-119.577	-478308	1.97266	-0.00488281	0.395508	0.219727	0.00976562
-119.577	-478307	1.97266	-0.00488281	0.405273	0.15625	-0.0146484
-119.576	-478306	1.97266	-0.00488281	0.405273	0.107422	0.0146484
-119.576	-478305	1.97266	-0.00488281	0.410156	0.0537109	-0.0195312
-119.576	-478304	1.97266	-0.00488281	0.415039	0.0244141	0.0146484
-119.576	-478303	1.97266	-0.00488281	0.419922	0.00976562	0.00488281
-119.576	-478302	1.97266	-0.00488281	0.419922	0.00488281	-0.00488281
-119.575	-478301	1.97266	-0.00488281	0.419922	0	-0.0195312
-119.575	-478300	1.97266	-0.00488281	0.424805	0.00488281	0.00488281
-119.575	-478299	1.97266	-0.00488281	0.424805	0	-0.00488281
-119.575	-478298	1.97266	-0.00488281	0.419922	0.00488281	0.00976562
-119.574	-478297	1.97266	-0.00488281	0.419922	0	-0.00976562
-119.574	-478296	1.97266	-0.00488281	0.419922	0	0.0146484
-119.574	-478295	1.97266	-0.00488281	0.419922	0.00488281	0.00488281
-119.573	-478294	1.97266	-0.00488281	0.419922	0.00488281	-0.0146484
-119.573	-478293	1.97266	-0.00976562	0.415039	0.00976562	-0.0244141
-119.573	-478292	1.97266	-0.00488281	0.415039	0.00976562	-0.0439453
-119.573	-478291	1.97266	-0.00488281	0.410156	0.00488281	-0.00488281
-119.573	-478290	1.97266	-0.00488281	0.410156	0.00976562	0
-119.572	-478289	1.97266	-0.00488281	0.410156	0.00976562	-0.00976562
-119.572	-478288	1.97266	0	0.405273	0.00976562	-0.00488281
-119.572	-478287	1.97266	0.00488281	0.405273	0.0146484	0
-119.572	-478286	1.97266	-0.00488281	0.405273	0.00976562	0.00488281
-119.571	-478285	1.97266	-0.00488281	0.405273	0.00976562	0.00488281
-119.571	-478284	1.97266	0	0.405273	0.00976562	0
-119.571	-478283	1.97266	-0.00488281	0.405273	0.0146484	0.00488281
-119.57	-478282	1.97266	-0.00488281	0.415039	0.0146484	-0.00488281
-119.57	-478281	1.97266	0	0.424805	0.0146484	0
-119.57	-478280	1.97266	0	0.439453	0.0195312	0.0146484
-119.57	-478279	1.97266	-0.00488281	0.454102	0.0146484	0
-119.57	-478278	1.97266	0	0.463867	0.0146484	-0.00976562
-119.569	-478277	1.97266	0	0.473633	0.0146484	0.00976562
-119.569	-478276	1.97266	0	0.488281	0.0146484	0.00488281
-119.569	-478275	1.97266	0	0.498047	0.0146484	-0.0146484
-119.569	-478274	1.97266	-0.00488281	0.507812	0.0146484	0.00976562
-119.568	-478273	1.97266	-0.00488281	0.517578	0.0195312	0.00976562
-119.568	-478272	1.97266	0	0.527344	0.0195312	-0.00976562
-119.568	-478271	1.97266	-0.00488281	0.532227	0.0195312	0.0195312
-119.567	-478270	1.97266	0	0.537109	0.0146484	0.00488281
-119.567	-478269	1.97266	0	0.541992	0.0146484	-0.00488281
-119.567	-478268	1.97266	0	0.546875	0.0146484	-0.0146484
-119.567	-478267	1.97266	-0.00488281	0.551758	0.00976562	-0.0195312
-119.567	-478266	1.97266	-0.00488281	0.551758	0.00976562	-0.00976562
-119.566	-478265	1.97266	0	0.556641	0.0146484	0
-119.566	-478264	1.97266	0	0.561523	0.00976562	0.00976562
-119.566	-478263	1.97266	-0.00488281	0.561523	0.00976562	-0.00976562
-119.566	-478262	1.97266	-0.00488281	0.566406	0.00488281	-0.00488281
-119.565	-478261	1.97266	0	0.561523	0.00976562	0.00976562
-119.565	-478260	1.97266	0	0.566406	0	-0.00488281
-119.565	-478259	1.97266	-0.00488281	0.566406	0.00976562	-0.00488281
-119.564	-478258	1.97266	0	0.566406	0.00976562	-0.0146484
-119.564	-478257	1.97266	-0.00488281	0.561523	0.00488281	-0.0146484
-119.564	-478256	1.97266	-0.00488281	0.561523	0	0.0146484
-119.564	-478255	1.97266	-0.00488281	0.561523	-0.00488281	-0.0341797
-119.564	-478254	1.97266	-0.00488281	0.561523	0	-0.0439453
-119.563	-478253	1.97266	-0.00488281	0.561523	0.00488281	-0.00488281
-119.563	-478252	1.97266	-0.00488281	0.561523	0	-0.0146484
-119.563	-478251	1.97266	-0.00488281	0.556641	0.00488281	-0.0146484
-119.562	-478250	1.97266	-0.00488281	0.561523	0.00488281	0.0146484
-119.562	-478249	1.97266	-0.00488281	0.566406	0	-0.0244141
-119.562	-478248	1.97266	-0.00488281	0.576172	-0.00488281	-0.00488281
-119.562	-478247	1.97266	-0.00488281	0.585938	-0.00488281	-0.00976562
-119.561	-478246	1.97266	-0.00488281	0.600586	-0.00488281	0.00488281
-119.561	-478245	1.97266	-0.00488281	0.615234	0	0.00976562
-119.561	-478244	1.97266	-0.00488281	0.629883	-0.00488281	0.00976562
-119.561	-478243	1.97266	-0.00488281	0.639648	-0.00488281	-0.0195312
-119.561	-478242	1.97266	-0.00488281	0.649414	0	-0.00976562
-119.56	-478241	1.97266	-0.00488281	0.65918	0	-0.00976562
-119.56	-478240	1.97266	-0.00488281	0.668945	0	-0.0146484
-119.56	-478239	1.97266	-0.00488281	0.673828	0	0.00488281
-119.559	-478238	1.97266	-0.00488281	0.683594	0.00488281	0.0195312
-119.559	-478237	1.97266	-0.00488281	0.688477	0	-0.00488281
-119.559	-478236	1.97266	-0.00488281	0.688477	0	-0.0146484
-119.559	-478235	1.97266	-0.00488281	0.693359	0	-0.00488281
-119.558	-478234	1.97266	-0.00488281	0.698242	0	0
-119.558	-478233	1.96777	-0.00488281	0.698242	0	-0.0195312
-119.558	-478232	1.97266	-0.00488281	0.698242	0.00488281	0.00488281
-119.558	-478231	1.96777	-0.00488281	0.698242	0.00488281	-0.00976562
-119.558	-478230	1.97266	-0.00488281	0.698242	0.00488281	0
-119.557	-478229	1.97266	-0.00488281	0.698242	0.00976562	0.00488281
-119.557	-478228	1.97266	-0.00488281	0.698242	0.00976562	-0.00488281
-119.557	-478227	1.97266	-0.00488281	0.693359	0.00976562	-0.0244141
-119.556	-478226	1.97266	-0.00488281	0.693359	0.0146484	-0.00976562
-119.556	-478225	1.97266	-0.00488281	0.688477	0.00976562	0
-119.556	-478224	1.97266	0	0.688477	0.0146484	0.00976562
-119.556	-478223	1.97266	-0.00488281	0.683594	0.0146484	0.00976562
-119.555	-478222	1.97266	0	0.678711	0.00976562	0.00488281
-119.555	-478221	1.97266	-0.00488281	0.673828	0.0146484	0.00976562
-119.555	-478220	1.97266	-0.00488281	0.673828	0.0195312	0
-119.555	-478219	1.96777	-0.00488281	0.668945	0.0146484	-0.0341797
-119.555	-478218	1.96777	-0.00488281	0.664062	0.0146484	-0.0146484
-119.554	-478217	1.97266	-0.00488281	0.664062	0.0146484	0.00976562
-119.554	-478216	1.97266	0	0.664062	0.0146484	0.00976562
-119.554	-478215	1.96777	-0.00488281	0.668945	0.0146484	0.00976562
-119.553	-478214	1.96777	-0.00488281	0.678711	0.0146484	-0.00488281
-119.553	-478213	1.97266	0	0.688477	0.0195312	0.0244141
-119.553	-478212	1.97266	-0.00488281	0.693359	0.0146484	0.00488281
-119.553	-478211	1.96777	-0.00488281	0.703125	0.0195312	0
-119.552	-478210	1.96777	0	0.708008	0.0195312	0.0146484
-119.552	-478209	1.96777	-0.00488281	0.712891	0.0195312	0
-119.552	-478208	1.96777	-0.00488281	0.717773	0.0195312	-0.00976562
-119.552	-478207	1.96777	-0.00488281	0.722656	0.0195312	0.00488281
-119.552	-478206	1.96777	0	0.727539	0.0195312	-0.00976562
-119.551	-478205	1.97266	-0.00488281	0.727539	0.0146484	-0.00488281
-119.551	-478204	1.97266	-0.00488281	0.732422	0.0146484	-0.00488281
-119.551	-478203	1.96777	-0.00488281	0.732422	0.0195312	0.0195312
-119.55	-478202	1.97266	0	0.727539	0.0195312	-0.0146484
-119.55	-478201	1.97266	0	0.727539	0.0195312	0.00488281
-119.55	-478200	1.96777	0	0.722656	0.0146484	-0.0244141
-119.55	-478199	1.96777	-0.00488281	0.717773	0.0146484	-0.0146484
-119.549	-478198	1.96777	0	0.717773	0.0146484	-0.00976562
-119.549	-478197	1.97266	0	0.712891	0.0146484	0.00976562
-119.549	-478196	1.96777	-0.00488281	0.708008	0.0146484	0.00488281
-119.549	-478195	1.96777	-0.00488281	0.703125	0.0146484	-0.00488281
-119.549	-478194	1.96777	0	0.693359	0.00976562	0.00976562
-119.548	-478193	1.96777	0	0.688477	0.00488281	-0.00976562
-119.548	-478192	1.97266	0	0.683594	0.00976562	-0.0341797
-119.548	-478191	1.97266	-0.00488281	0.678711	0.00976562	-0.0292969
-119.547	-478190	1.96777	-0.00976562	0.668945	0	-0.0390625
-119.547	-478189	1.96777	-0.00488281	0.664062	0.00976562	0
-119.547	-478188	1.96777	-0.00488281	0.654297	0.00976562	0.0195312
-119.547	-478187	1.96777	-0.00488281	0.644531	0.00488281	0.00976562
-119.546	-478186	1.96777	-0.00976562	0.639648	0	-0.0195312
-119.546	-478185	1.97266	-0.00488281	0.629883	0	0.0146484
-119.546	-478184	1.96777	-0.00488281	0.620117	-0.00488281	-0.0244141
-119.546	-478183	1.96777	-0.00488281	0.615234	0	-0.0195312
-119.546	-478182	1.96777	-0.00488281	0.615234	0	0.0146484
-119.545	-478181	1.96777	-0.00976562	0.615234	0	-0.0146484
-119.545	-478180	1.96777	-0.00488281	0.620117	-0.00488281	-0.00976562
-119.545	-478179	1.97266	-0.00488281	0.629883	0	-0.0146484
-119.544	-478178	1.96777	-0.00488281	0.634766	0	-0.0146484
-119.544	-478177	1.96777	-0.00488281	0.639648	-0.00488281	-0.00976562
-119.544	-478176	1.96777	-0.00488281	0.639648	0	-0.00976562
-119.544	-478175	1.96777	-0.00488281	0.644531	-0.00488281	-0.00976562
-119.543	-478174	1.96777	-0.00488281	0.649414	-0.00488281	-0.00488281
-119.543	-478173	1.96777	-0.00488281	0.649414	-0.00488281	-0.00488281
-119.543	-478172	1.96777	-0.00488281	0.644531	0	-0.00976562
-119.543	-478171	1.96777	-0.00488281	0.639648	0.00488281	0
-119.543	-478170	1.96777	-0.00488281	0.634766	0.00488281	0
-119.542	-478169	1.96777	-0.00488281	0.629883	0	-0.00976562
-119.542	-478168	1.96777	-0.00488281	0.625	0.00488281	0
-119.542	-478167	1.96777	-0.00488281	0.620117	0	-0.0146484
-119.541	-478166	1.96777	-0.00488281	0.610352	0.00488281	-0.00976562
-119.541	-478165	1.96777	-0.00488281	0.600586	0	-0.0195312
-119.541	-478164	1.96777	-0.00488281	0.595703	0.00488281	0.00976562
-119.541	-478163	1.96777	-0.00488281	0.585938	0.00488281	0.00976562
-119.54	-478162	1.96777	-0.00488281	0.576172	0.00488281	0.00488281
-119.54	-478161	1.96777	-0.00488281	0.566406	0.00488281	0.00488281
-119.54	-478160	1.96777	-0.00488281	0.556641	0.00976562	-0.0146484
-119.54	-478159	1.96777	-0.00488281	0.546875	0.00976562	0.0146484
-119.54	-478158	1.96777	-0.00976562	0.537109	0.0146484	-0.00488281
-119.539	-478157	1.96777	-0.00488281	0.527344	0.00976562	-0.0341797
-119.539	-478156	1.96777	-0.00488281	0.512695	0.00976562	0.0146484
-119.539	-478155	1.96777	-0.00488281	0.50293	0.00488281	-0.0146484
-119.538	-478154	1.96777	0	0.493164	0.00976562	0.00976562
-119.538	-478153	1.96777	-0.00488281	0.483398	0.00976562	0.00976562
-119.538	-478152	1.96777	-0.00488281	0.46875	0.00976562	-0.0195312
-119.538	-478151	1.96777	0	0.458984	0.0195312	0.00976562
-119.537	-478150	1.96777	0	0.449219	0.0146484	0.00488281
-119.537	-478149	1.96777	-0.00488281	0.444336	0.0146484	0
-119.537	-478148	1.96289	-0.00488281	0.444336	0.0146484	0
-119.537	-478147	1.96777	-0.00488281	0.444336	0.00976562	-0.00488281
-119.537	-478146	1.96777	-0.00488281	0.449219	0.00976562	-0.0146484
-119.536	-478145	1.96777	-0.00488281	0.449219	0.0146484	-0.00488281
-119.536	-478144	1.96777	-0.00488281	0.449219	0.00976562	0.00488281
-119.536	-478143	1.96777	-0.00488281	0.449219	0.0146484	-0.0146484
-119.535	-478142	1.96777	-0.00488281	0.449219	0.0146484	-0.0146484
-119.535	-478141	1.96777	-0.00488281	0.454102	0.0146484	-0.0146484
-119.535	-478140	1.96777	-0.00488281	0.449219	0.0146484	-0.00488281
-119.535	-478139	1.96777	-0.00488281	0.444336	0.0146484	0
-119.534	-478138	1.96777	0	0.444336	0.0146484	-0.00488281
-119.534	-478137	1.96777	-0.00488281	0.444336	0.0146484	-0.00488281
-119.534	-478136	1.96777	-0.00488281	0.439453	0.0146484	0.0244141
-119.534	-478135	1.96777	0	0.424805	0.00976562	0
-119.534	-478134	1.96777	-0.00488281	0.419922	0.0146484	-0.0146484
-119.533	-478133	1.96777	0	0.415039	0.00976562	-0.00488281
-119.533	-478132	1.96777	-0.00488281	0.405273	0.00976562	0
-119.533	-478131	1.96777	-0.00488281	0.395508	0.00976562	-0.00976562
-119.532	-478130	1.96777	-0.00488281	0.385742	0.00976562	-0.00976562
-119.532	-478129	1.96777	0	0.380859	0.00976562	0
-119.532	-478128	1.96777	0	0.371094	0.00488281	-0.0146484
-119.532	-478127	1.96777	-0.00488281	0.361328	0.00976562	0.0195312
-119.531	-478126	1.96777	-0.00488281	0.351562	0.00488281	0.00976562
-119.531	-478125	1.96777	-0.00488281	0.341797	0	-0.0244141
-119.531	-478124	1.96777	-0.00488281	0.327148	0	-0.00488281
-119.531	-478123	1.96777	-0.00488281	0.317383	0	-0.0244141
-119.531	-478122	1.96777	0	0.307617	0	-0.0341797
-119.53	-478121	1.96777	0	0.297852	0	0
-119.53	-478120	1.96777	-0.00488281	0.288086	0	-0.0195312
-119.53	-478119	1.96777	-0.00488281	0.27832	-0.00488281	-0.00976562
-119.529	-478118	1.96777	-0.00488281	0.268555	0	0.0146484
-119.529	-478117	1.96777	-0.00488281	0.253906	-0.00488281	-0.0195312
-119.529	-478116	1.96777	-0.00488281	0.249023	0	0.00976562
-119.529	-478115	1.96777	-0.00976562	0.244141	-0.00488281	0.00976562
-119.528	-478114	1.96777	-0.00488281	0.249023	-0.00976562	0
-119.528	-478113	1.96777	-0.00488281	0.253906	-0.00976562	0
-119.528	-478112	1.96777	-0.00488281	0.253906	-0.0146484	-0.00488281
-119.528	-478111	1.96777	-0.00488281	0.258789	-0.00976562	-0.00488281
-119.528	-478110	1.96777	-0.00976562	0.258789	-0.00976562	-0.0146484
-119.527	-478109	1.96777	-0.00488281	0.263672	-0.00488281	-0.0146484
-119.527	-478108	1.96777	-0.00488281	0.263672	-0.00488281	-0.0146484
-119.527	-478107	1.96777	-0.00976562	0.263672	-0.00976562	0
-119.526	-478106	1.96777	-0.00488281	0.263672	-0.00488281	0.00488281
-119.526	-478105	1.96777	-0.00488281	0.258789	-0.00976562	-0.0146484
-119.526	-478104	1.96777	-0.00488281	0.258789	-0.00976562	-0.00488281
-119.526	-478103	1.96777	-0.00488281	0.253906	-0.00976562	0.0146484
-119.525	-478102	1.96777	-0.00488281	0.249023	-0.00488281	0
-119.525	-478101	1.96777	-0.00488281	0.244141	0	0.0146484
-119.525	-478100	1.96777	-0.00488281	0.234375	-0.00488281	-0.00488281
-119.525	-478099	1.96777	-0.00488281	0.229492	0	0.00488281
-119.525	-478098	1.96777	-0.00488281	0.219727	-0.00488281	0
-119.524	-478097	1.96777	-0.00488281	0.214844	0	0.00488281
-119.524	-478096	1.96777	-0.00488281	0.209961	0	-0.0146484
-119.524	-478095	1.96777	-0.00488281	0.195312	0	0.0292969
-119.523	-478094	1.96777	-0.00488281	0.19043	0.00488281	0.0244141
-119.523	-478093	1.96777	0	0.180664	0.00488281	0.0244141
-119.523	-478092	1.96777	0	0.175781	0.00488281	0.0146484
-119.523	-478091	1.96777	-0.00488281	0.166016	0	-0.0146484
-119.522	-478090	1.96777	0	0.15625	0.00488281	0.00488281
-119.522	-478089	1.96777	0	0.151367	0.00976562	0.00488281
-119.522	-478088	1.96777	0.00488281	0.136719	0.00976562	0
-119.522	-478087	1.96777	0	0.131836	0.00488281	0.0195312
-119.522	-478086	1.96777	-0.00488281	0.12207	0.00976562	-0.00488281
-119.521	-478085	1.96777	-0.00488281	0.112305	0.00976562	0
-119.521	-478084	1.96777	-0.00488281	0.107422	0.00488281	-0.00976562
-119.521	-478083	1.96777	-0.00488281	0.102539	0.00488281	-0.00488281
-119.52	-478082	1.96777	0	0.0976562	0.00488281	-0.00488281
-119.52	-478081	1.96777	-0.00488281	0.102539	0.00488281	-0.0195312
-119.52	-478080	1.96777	0	0.107422	0.00976562	0
-119.52	-478079	1.96777	0	0.112305	0.00976562	0.00488281
-119.519	-478078	1.96777	-0.00488281	0.112305	0.00976562	-0.0146484
-119.519	-478077	1.96777	-0.00488281	0.117188	0.00976562	-0.0195312
-119.519	-478076	1.96777	0	0.12207	0.00488281	0
-119.519	-478075	1.96777	-0.00488281	0.12207	0.00976562	-0.00488281
-119.519	-478074	1.96777	0	0.12207	0.00488281	-0.0146484
-119.518	-478073	1.96777	0	0.126953	0.00488281	-0.0244141
-119.518	-478072	1.96777	0	0.126953	0.00976562	0.00976562
-119.518	-478071	1.96777	0	0.126953	0.00488281	0
-119.517	-478070	1.96777	0	0.12207	0.00976562	0.00488281
-119.517	-478069	1.96777	-0.00488281	0.12207	0.0146484	0.00488281
-119.517	-478068	1.96777	0	0.117188	0.00488281	-0.00976562
-119.517	-478067	1.96777	0	0.112305	0.00976562	-0.00976562
-119.516	-478066	1.96777	-0.00488281	0.107422	0.00488281	-0.0341797
-119.516	-478065	1.96777	-0.00488281	0.0976562	0.00488281	-0.00976562
-119.516	-478064	1.96777	0	0.0976562	0	-0.00976562
-119.516	-478063	1.96777	0	0.0927734	0	-0.0146484
-119.516	-478062	1.96777	0	0.0830078	0	-0.00488281
-119.515	-478061	1.96289	-0.00488281	0.078125	0	0.00976562
-119.515	-478060	1.96289	-0.00976562	0.0683594	0	0.00488281
-119.515	-478059	1.96777	-0.00976562	0.0634766	0	-0.0195312
-119.514	-478058	1.96777	-0.00488281	0.0585938	-0.00488281	-0.0195312
-119.514	-478057	1.96777	-0.00488281	0.0488281	-0.00488281	0.00976562
-119.514	-478056	1.96777	-0.00488281	0.0390625	0.00488281	0.00488281
-119.514	-478055	1.96289	0	0.0341797	-0.00488281	-0.0244141
-119.513	-478054	1.96777	-0.00488281	0.0292969	0	0.00488281
-119.513	-478053	1.96777	0	0.0244141	-0.00488281	0
-119.513	-478052	1.96777	-0.00488281	0.0195312	-0.00976562	-0.0146484
-119.513	-478051	1.96777	-0.00976562	0.0146484	-0.00488281	-0.00488281
-119.513	-478050	1.96777	-0.00488281	0.00488281	0	-0.00976562
-119.512	-478049	1.96777	-0.00976562	0.00976562	-0.00976562	0.00488281
-119.512	-478048	1.96289	-0.00488281	0.00976562	-0.00976562	-0.00488281
-119.512	-478047	1.96777	-0.00488281	0.0195312	-0.00976562	-0.0195312
-119.511	-478046	1.96777	-0.00488281	0.0244141	-0.00976562	-0.0195312
-119.511	-478045	1.96777	-0.00488281	0.0292969	-0.0146484	-0.00976562
-119.511	-478044	1.96777	-0.00488281	0.0390625	-0.00976562	-0.0244141
-119.511	-478043	1.96777	-0.00488281	0.0488281	-0.0146484	-0.00976562
-119.51	-478042	1.96777	-0.00488281	0.0537109	-0.00976562	0.00976562
-119.51	-478041	1.96777	-0.00488281	0.0585938	-0.00976562	0.00488281
-119.51	-478040	1.96777	-0.00488281	0.0634766	-0.0146484	-0.00976562
-119.51	-478039	1.96777	-0.00488281	0.0683594	-0.00976562	0
-119.51	-478038	1.96777	-0.00488281	0.0683594	-0.00976562	-0.00488281
-119.509	-478037	1.96777	-0.00488281	0.0683594	-0.00976562	-0.00488281
-119.509	-478036	1.96777	-0.00976562	0.0732422	-0.00488281	0.00488281
-119.509	-478035	1.96777	-0.00488281	0.0683594	-0.00488281	0.00976562
-119.508	-478034	1.96777	-0.00488281	0.0683594	-0.00488281	-0.0146484
-119.508	-478033	1.96777	0	0.0683594	-0.00488281	-0.00976562
-119.508	-478032	1.96777	-0.00488281	0.0683594	-0.00488281	-0.0146484
-119.508	-478031	1.96777	-0.00488281	0.0634766	0	0.00976562
-119.507	-478030	1.96289	-0.00488281	0.0634766	-0.00488281	0.00976562
-119.507	-478029	1.96777	-0.00488281	0.0585938	0	0
-119.507	-478028	1.96777	-0.00488281	0.0585938	-0.00488281	0.00488281
-119.507	-478027	1.96289	-0.00488281	0.0585938	0.00488281	0.00488281
-119.507	-478026	1.96777	0	0.0488281	0.00488281	0.00976562
-119.506	-478025	1.96777	0	0.0439453	0.00488281	0.0341797
-119.506	-478024	1.96289	-0.00488281	0.0439453	0.00488281	0.0292969
-119.506	-478023	1.96289	0	0.0439453	0.00976562	0.0292969
-119.505	-478022	1.96777	0	0.0390625	0.00488281	0.0195312
-119.505	-478021	1.96777	0	0.0341797	0	0.00976562
-119.505	-478020	1.96289	-0.00488281	0.0341797	0.00488281	-0.00488281
-119.505	-478019	1.96777	0	0.0292969	0.00488281	0.0292969
-119.504	-478018	1.96289	-0.00488281	0.0244141	0.00488281	-0.00976562
-119.504	-478017	1.96777	-0.00488281	0.0244141	0.00976562	0.00488281
-119.504	-478016	1.96289	0	0.0292969	0	0.00488281
-119.504	-478015	1.96289	-0.00488281	0.0341797	0.00488281	0
-119.504	-478014	1.96289	0	0.0439453	0.00488281	0.00976562
-119.503	-478013	1.96289	-0.00488281	0.0537109	0.00488281	-0.0244141
-119.503	-478012	1.96289	-0.00488281	0.0634766	0.00976562	0.00488281
-119.503	-478011	1.96289	-0.00488281	0.078125	0.00488281	0.00488281
-119.502	-478010	1.96289	-0.00488281	0.0830078	0.0146484	0.00976562
-119.502	-478009	1.96289	0	0.0927734	0.00976562	-0.00488281
-119.502	-478008	1.96777	-0.00488281	0.102539	0.00488281	-0.0292969
-119.502	-478007	1.96777	0	0.112305	0.00976562	-0.00488281
-119.501	-478006	1.96777	0	0.117188	0.00976562	-0.00488281
-119.501	-478005	1.96777	-0.00488281	0.12207	0.00976562	-0.00488281
[truncated: 478,018+ more rows]
